# Supplementary material for: Simultaneous detection of DNA variation and methylation at HLA class II locus and immune gene promoters using targeted SureSelect Methyl-Sequencing
Source: Front Immunol. 2023 Aug 24;14:1251772. doi: 10.3389/fimmu.2023.1251772 (PMC10484099; doi:10.3389/fimmu.2023.1251772)
Supplement: Supplementary file 1 [file Table_1.xlsx]

## Sheet: Supplementary Table 1 
Supplementary Table 1: List of selected genes.
HLA class II locus genes	Immune-related genes
B3GALT4	PDPN
BAK1	PADI1
BRD2	ID3
COL11A2	ADORA3
COL11A2P1	FCGR1A
CUTA	CTSS
DAXX	CD1D
GGNBP1	CD1A
GRM4	CD1C
HCG24	CD1B
HCG25	CD1E
HLA-DMA	SLAMF1
HLA-DMB	FCGR2A
HLA-DOA	FCGR3A
HLA-DOB	FCGR3B
HLA-DPA1	FCRLA
HLA-DPA2	F5
HLA-DPA3	MR1
HLA-DPB1	RGS1
HLA-DPB2	PTPRC
HLA-DQA1	IL10
HLA-DQA2	CR1
HLA-DQB1	IL1B
HLA-DQB1-AS1	MARCO
HLA-DQB2	CXCR4
HLA-DQB3	KYNU
HLA-DRA	STAT1
HLA-DRB1	FN1
HLA-DRB5	CXCR2
HLA-DRB6	CXCR1
HLA-DRB9	UGT1A1
HLA-Z	TGFBR2
HSD17B8	CX3CR1
HTATSF1P1	CCR1
IP6K3	CCR5
ITPR3	TLR9
KIFC1	STAB1
LEMD2	IL17RB
LINC00336	CD47
LINC01016	CD80
LYPLA2P1	CD86
MIR1275	PCOLCE2
MIR219A1	PLOD2
MIR3135B	PTX3
MIR3934	IL12A
MIR5004	ST6GAL1
MIR6834	TFRC
MIR6873	CXCL8
MIR7159	CXCL9
MLN	CXCL10
MTCO3P1	CXCL11
MYL12BP3	SCARB2
PFDN6	NFKB1
PHF1	IL15
PPP1R2P1	VCAN
PSMB8	ERAP1
PSMB8-AS1	CSF2
PSMB9	IRF1
RGL2	CD14
RING1	CSF1R
RN7SL26P	CD74
RNU1-61P	IL12B
RNY4P10	SH3PXD2B
RPL12P1	CANX
RPL32P1	IRF4
RPL35AP4	F13A1
RPS18	HLA-E
RXRB	HLA-C
SLC39A7	HLA-B
SMIM40	MICA
SYNGAP1	MICB
SYNGAP1-AS1	TNF
TAP1	LTB
TAP2	TREM1
TAPBP	RAET1E
UQCC2	RAET1L
VPS52	ULBP3
WDR46	IL6
ZBTB22	CD36
ZBTB9	IRF5
ZNF70P1	CLEC5A
	GFRA2
	IDO1
	ENPP2
	COL22A1
	TEK
	SEMA4D
	TNFSF15
	HSPA5
	ENG
	IL3RA
	TIMP1
	SRPX2
	IL1RAPL2
	DCX
	IL13RA1
	IL2RA
	GATA3
	MRC1
	PTGDR2
	RELA
	PANX1
	MMP7
	MMP8
	MMP1
	MMP3
	MMP12
	ARCN1
	CD9
	TAPBPL
	C1S
	CD163
	CLEC4D
	IL23A
	LRP1
	LIN7A
	SCARB1
	ALOX5AP
	GAS6
	PSME1
	PSME2
	SERPINA1
	PPP1R14D
	PDIA3
	B2M
	MCTP2
	CIITA
	SOCS1
	IL4R
	SPN
	ITGAL
	ITGAM
	ITGAX
	NLRC5
	CCL17
	PSMB10
	GINS2
	IRF8
	P2RX1
	ALOX15
	CLEC10A
	CD68
	CCL2
	CCL13
	CCL5
	CCL18
	CCL3
	CCL4
	CCR7
	FAM20A
	CD300E
	SOCS3
	P4HB
	SECTM1
	SMAD2
	CD226
	ICAM1
	CALR
	ADGRE5
	IFI30
	TGFB1
	CD33
	NKG7
	SIGLEC10
	FPR1
	FPR2
	GINS1
	TGM2
	MMP9
	CD40
	KREMEN1
	HMOX1
	ADAM17
	FCGR1B
	GXYLT2
	HLA-A
	HLA-G
	HLA-F
	PECAM1_1
	CD99
	THBD
	CEBPA
	MAFB
	CDH23
	SELENOF
	WARS1
	C19ORF71
	CALHM6
	CARS1
	CCDC15
	CEBPB
	CENPI
	CHMP1B
	CSTF2T
	DPY19L1
	EPOP
	ESPL1
	FANCF
	FBRS
	FUT4
	FZD1
	GAPT
	GBP5
	GSDME
	H2AC6
	H2BC21
	HACD4
	HSPA1B
	INAFM2
	IRF2BPL
	JUND
	KARS1
	KIAA0513
	KIF24
	LINGO3
	MCEMP1
	MEIOB
	METTL7B
	MPEG1
	MRM2
	MYBPC3
	PCBP1
	PDGFRL
	PIP4K2B
	PLAAT4
	POLR3G
	PRMT6
	PTGES3L
	RAB7B
	RMC1
	RNF26
	RRS1
	RUBCNL
	SDS
	SELENON
	SHFL
	SOX4
	SQOR
	STING1
	TENT4A
	TESMIN
	TMEM106A
	TMEM158
	TMEM268
	TRGC1
	USP41
	WHRN
	ZBTB10
	ZSWIM4
	HES4
	ISG15
	TNFRSF14
	CLIC4
	PTAFR
	LAPTM5
	NFYC
	CDC20
	JUN
	VCAM1
	RHOC
	S100A4
	SEMA4A
	FCER1A
	CD84
	F11R
	RGS16
	NCF2
	IKBKE
	ATF3
	BATF3
	DUSP10
	DESI2
	ID2
	ITGB1BP1
	PELI1
	ANXA4
	DUSP2
	IL1R2
	IL1R1
	MERTK
	RND3
	CYTIP
	TUBA4A
	MYD88
	ALCAM
	KIT
	AREG
	IRF2
	CD180
	ENC1
	ELL2
	DUSP1
	AIF1
	PSMB8
	MAPK13
	CDKN1A
	TREM2
	NFKBIE
	FYN
	IFNGR1
	PDGFA
	CTTNBP2
	FGFR1
	ARMC1
	MSC
	RIPK2
	CD274
	CTSL
	SYK
	KLF4
	TLR4
	VAV2
	CSF2RA
	TLR8
	CYBB
	TSPAN7
	BTK
	CD99L2
	ITGB1
	EGR2
	IFIT1
	IRF7
	CTSD
	NRIP3
	CD44
	BATF2
	BIRC2
	LAG3
	CLEC7A
	OLR1
	EMP1
	TUBA1A
	ITGB7
	ITGA5
	STAT6
	DUSP6
	SELPLG
	HIP1R
	HMGB1
	GPR183
	CTSG
	SEMA6D
	MAP2K1
	PYCARD
	CCL22
	CXCL16
	CCL16
	MAP3K14
	PRKCA
	BIRC5
	GADD45B
	CD70
	ADGRE1
	CD209
	TYROBP
	VASP
	SIGLEC11
	ZNF772
	SIRPA
	SIGLEC1
	CTSA
	NFATC2
	IFNAR2
	IFNAR1
	IFNGR2
	MX2
	MX1
	ICOSLG
	ITGB2
	USP18
	MCM5
	MAFF
	UTP4
	ABR
	LAIR1
	GBA
	FAM20C
	SLC43A2
	ELANE
	C2
	KCNQ1
	NAP1L4
	TUBB
	CLIC1
	IER3
	LY6E
	IFI27
	INPP5D
	RASA3
	HYOU1
	VPS11
	GOLGA8N
	FBL
	APP
	ADAMTS2
	PRKAR2B
	HNRNPH1
	ABHD12
	SQSTM1
	FBXO7
	DZANK1
	HNRNPL
	CYTH4
	SUN2
	RCC2
	PSTPIP2
	TFDP1
	KLF6
	TYMS
	PCCA
	RUVBL1
	LDHA
	FLT3
	RNF114
	PSMG1
	ATP6AP2
	PIM2
	KIF4A
	TRIM21
	SERPINB8
	CNN2
	EPSTI1
	EBI3
	UBE2G2
	TRPC4AP
	ASF1B
	CLCN7
	CAT
	RTCB
	TPST2
	BMP6
	RAC2
	BZW2
	MTHFD1
	TNFSF13B
	COL6A1
	SH3KBP1
	SUSD6
	ANXA11
	ANLN
	DOK2
	TNS3
	NR1H3
	RFTN1
	LPL
	DNAJC11
	ATP6V1E1
	SLC2A5
	GPX4
	SNRPD1
	UHRF1
	GRAMD4
	ANKRD22
	CSRNP1
	ZFAND3
	MYBL2
	ZFAND5
	APBB1IP
	ABTB2
	PIK3CD
	DHX15
	ADAMDEC1
	UPP1
	TMEM51
	VOPP1
	CD83
	NINJ1
	MTA1
	SLC20A2
	UBA7
	LYN
	TPX2
	ANXA1
	GDI1
	ITPRIP
	PTGS1
	SARAF
	FBXO6
	NUP210
	MCM4
	E2F1
	ICMT
	CHMP4B
	CCT5
	TFPI2
	SHCBP1
	PLEKHO2
	HADHA
	EMB
	MMP2
	CTSZ
	PRNP
	HMGN2
	ZNRF2
	CTNNB1
	AFG3L2
	ASPH
	HEXB
	TMEM167A
	SESN1
	RBBP7
	TNFRSF1B
	SCMH1
	LRP10
	VAT1
	NCOA7
	PRMT5
	PLCG2
	ANP32A
	DAB2
	LYZ
	CSE1L
	UBE2J1
	IL7R
	NFKBIZ
	RPL36A
	RIMS3
	MAP1LC3B
	PYGL
	TNFRSF9
	CTPS1
	NT5DC2
	HNRNPD
	CHMP5
	CA2
	AP1B1
	DHX58
	PCDH7
	AURKA
	HESX1
	BMP8B
	NAA20
	HSP90AA1
	MCM3
	CXCL3
	SIAE
	CDKN2C
	HAL
	ALDH2
	MAZ
	TM7SF3
	AP1S2
	TPRA1
	SAMHD1
	RNASE6
	NAPA
	HNRNPK
	CCT2
	LMNB1
	OGFRL1
	MCOLN2
	MID1IP1
	MSN
	CCNB1
	TNFAIP2
	ATP6V1A
	TRAF1
	EI24
	NDC1
	GLA
	HK2
	NKIRAS2
	C5ORF15
	MRPL3
	C5AR1
	LUC7L2
	SLA
	LAPTM4A
	APOBR
	ATP6V0E1
	POLD1
	CTNNA1
	SASH3
	RPS6KA4
	AKR1B1
	TNFSF10
	LTA4H
	RASGRP2
	CBX1
	PNRC1
	RAP1B
	DAPP1
	PRC1
	TNFAIP3
	SLC31A2
	TRIM22
	CMAS
	MLEC
	GMPS
	PHF10
	NEURL3
	FUS
	KIF22
	KIF20A
	MCM7
	MOV10
	ROGDI
	DHFR
	RECQL4
	GALM
	PILRA
	EXOSC3
	ATAD2
	DKC1
	RNF144B
	GSTM1
	MCM2
	PEBP1
	SEC22B
	IL4I1
	LAMP3
	RCN1
	CLEC11A
	TMUB1
	AGAP3
	DUSP5
	PLA2G15
	RAB1A
	PHF19
	MBTPS1
	PTPN18
	SOD2
	NCAPD3
	TCP1
	UBE2R2
	DCAF12
	P2RX7
	STIP1
	IL18BP
	SAT1
	GGA2
	PPP1R15A
	MCM6
	PLK1
	INPPL1
	SLC7A7
	ENOPH1
	DOCK2
	ADM
	SIGMAR1
	S100A8
	TOP2A
	S100A9
	RNF130
	OS9
	TPM3
	SGO2
	GATM
	TMPO
	PARP10
	HNRNPAB
	AXL
	GRINA
	DDX58
	EZR
	GM2A
	INTS8
	FEN1
	HMMR
	S100A12
	GDF15
	IL10RA
	HMGB2
	CTSB
	SSRP1
	RCSD1
	LGALS3
	TICAM1
	BLZF1
	IGFBP7
	HERPUD1
	CBX3
	CCNA2
	YIPF3
	LGALS3BP
	ATF5
	CPNE2
	BST1
	PSAP
	VPS39
	CAB39
	TUBA1B
	ANP32E
	IFIT3
	STEAP3
	CD276
	RGS2
	ANXA2
	SYNCRIP
	IFIT2
	XRCC5
	EIF4G1
	LPXN
	AKT1
	RUVBL2
	CREG1
	HNRNPH3
	GNA12
	LAT2
	ACTN1
	LMNB2
	TFG
	UGCG
	SLC12A9
	PAICS
	SRRT
	NUSAP1
	TMEM106C
	IVNS1ABP
	ETV7
	IFI35
	ACTL6A
	ATP6V1F
	BHLHE40
	MYB
	DNASE2
	NUPR1
	TMEM119
	HNRNPA2B1
	ACSL1
	DHX9
	NAAA
	HCST
	SLAMF7
	ISG20
	HERC5
	ATP1B1
	ZNF385A
	EGLN1
	CPEB2
	PPP2R5A
	ILF3
	TMBIM1
	SPI1
	UNG
	CAMK1
	CLN6
	NIPA2
	UBE2L6
	SERPING1
	AKIRIN2
	NUB1
	LITAF
	PLSCR1
	SMC4
	PLAC8
	HPSE
	ANTXR2
	AIM2
	DUSP7
	MS4A4A
	NACC1
	SLC15A3
	RRM1
	NUDT21
	CUL1
	WBP2
	MANBA
	NUCKS1
	SCPEP1
	AKAP1
	BTN3A2
	NME2
	CXCL2
	DHRS9
	KHSRP
	ZC3H12A
	HNRNPA1
	MRPL35
	NCF1
	IFITM3
	HNRNPU
	UNC119
	GIMAP8
	APLP2
	VPS37C
	PRR11
	SDHAF2
	MFSD12
	DDX5
	SLC3A2
	RIT1
	ARHGEF2
	SPP1
	SMG5
	GRB2
	TACC3
	OAS1
	OAS3
	OASL
	GLUL
	SGK1
	PEA15
	SDSL
	EAF1
	CCL20
	STAT2
	BRI3BP
	PPM1G
	MFSD2A
	NUCB2
	RFC4
	FMNL1
	RILPL2
	STMN1
	KIF2C
	CCR2
	PKP4
	ITGB5
	TRAFD1
	COQ10B
	HSPD1
	IFRD2
	DDX1
	NCL
	MS4A6A
	BSDC1
	PPP1R9B
	PARP9
	MRC2
	ATP2B4
	PPT1
	MOB1A
	FLOT2
	PTMA
	CNIH4
	MCL1
	GIT1
	HDAC1
	AKIRIN1
	IL6R
	PARP1
	NASP
	IFIH1
	RSAD2
	RNF19B
	AK2
	GBP3
	GBP1
	GBP2
	GBP4
	IFI6
	SSBP3
	IFI44
	ELOVL1
	CMPK2
	LRPPRC
	MXD1
	PTP4A2
	EXO5
	MNDA
	LBR
	RASSF5
	GATAD2B
	SPC25
	NXN
	HSPA1A
	TCF19
	ZC3H3
	CLN8
	SDCCAG8
	ABCC1
	DGKD
	KIAA1143
	SLC37A4
	IMPA2
	SLC25A15
	E2F2
	CHAF1B
	BORA
	CLTCL1
	UFM1
	RFC3
	SMOX
	SMURF1
	IPO5
	POLR3E
	NDFIP2
	RBBP8
	SESN2
	NOL12
	JAG1
	AGPAT5
	MFHAS1
	SEPHS1
	APOL2
	TRIOBP
	PDXK
	A4GALT
	CHORDC1
	ENOSF1
	SLC39A6
	SLC19A1
	N4BP2L1
	CREM
	SYNGR1
	TSC2
	SDK1
	ICA1
	IRF9
	KDELR3
	SLC25A30
	PATZ1
	RAD18
	PRRG4
	TMTC4
	APBA3
	SGO1
	SCUBE1
	HAUS6
	SRRD
	CDK1
	AHR
	CYTH3
	DHRS7
	ETV6
	CDCA7L
	APOL1
	GPR18
	MTUS1
	CLN5
	MTURN
	PTPN1
	CKAP2
	SDC4
	BCL2L13
	HTATSF1
	LGR4
	SOCS6
	FAR2
	ALDH1A1
	OSER1
	RAB3D
	GPC4
	PRICKLE1
	CHEK2
	SRPK1
	CCDC27
	SLFN13
	BRD9
	CDCA5
	VKORC1L1
	RAB5A
	TRAM2
	POFUT1
	INTS13
	CHTF18
	PBK
	HMGB3
	ZNF367
	SPIDR
	CENPQ
	DSN1
	RAD51
	ORC6
	NETO2
	SH2D4A
	TMEM201
	PC
	SLC35E1
	GCNT1
	LDLRAD3
	CDC6
	GOLGA5
	CCDC86
	FRMD8
	LACTB
	CCNY
	N4BP1
	FGD2
	CACUL1
	FGFRL1
	TBC1D1
	TRAF3
	HAUS2
	CDC42EP2
	TIMM21
	LGMN
	NARS2
	DTNA
	SRSF10
	KNSTRN
	CWC27
	GBE1
	MBOAT2
	KCNK13
	FRMD4B
	SFXN2
	RAB11FIP4
	SNAP91
	PML
	TGFBR1
	RACGAP1
	TIMELESS
	STAU2
	DIS3L
	POLA2
	SLC35F2
	RIOX2
	URI1
	TRDN
	PON2
	CEACAM19
	CAD
	GEM
	TANGO6
	SGTB
	TOMM70
	PDGFD
	NUDT12
	MELK
	CMSS1
	NXPE3
	SPNS3
	CBLB
	SMIM14
	POP1
	SLCO2B1
	IL2RG
	UVRAG
	ABHD10
	DDX31
	NUP107
	C15ORF39
	ELK3
	HINT3
	STX3
	DNAJC9
	PEX26
	WDHD1
	GINS4
	ERLIN1
	KLHDC4
	PAPLN
	HDAC2
	PUS10
	CTCF
	NR1D2
	ADGRG5
	RAD54B
	BRCA1
	CDC25B
	HTR7
	MCTP1
	PPP1R14C
	DKK2
	JOSD1
	CASP7
	SMC3
	MYZAP
	ARHGAP25
	ABCC3
	USP1
	ARHGEF40
	ZNF480
	RMI1
	LEPROT
	PM20D2
	ARHGEF39
	PHLDB1
	NET1
	DSCC1
	CALCOCO1
	BCL11A
	SREK1IP1
	LAS1L
	NT5C2
	SCAMP1
	NCAPH
	KANK1
	THBS4
	SULF2
	RHOH
	PDE8A
	NEGR1
	SLC37A3
	GCH1
	FXYD6
	KCNN2
	TOB1
	FHL1
	CDC42EP4
	XRCC2
	PRKAG2
	ABCD3
	SAPCD2
	CDAN1
	ELF4
	RHOBTB3
	ARRDC4
	TCEAL4
	TCEAL3
	PLAGL1
	KDM7A
	WASF1
	PPP2R5B
	PGM1
	RASGRP3
	YIPF5
	SOBP
	TGFBR3
	PIK3R3
	VWA5A
	CLIP4
	AIG1
	SKIL
	CEP152
	SIMC1
	SORT1
	RAB9A
	BAALC
	PTGIR
	LRFN1
	PPM1K
	SF3B3
	TMA16
	SLC30A7
	WDR76
	ARHGAP10
	ERGIC1
	RHBDF1
	ARAP3
	TLE3
	CHST2
	RDX
	NEIL3
	RHOBTB2
	WDR3
	CDCA7
	RALA
	GIMAP2
	ZBED1
	EARS2
	CCDC50
	ZNF687
	CPE
	SPOCK1
	CENPW
	CYP27B1
	CTSV
	ALG6
	C12ORF29
	ZC3H8
	RAP1GDS1
	ABI1
	FANCI
	SPDL1
	KIF20B
	ARL4C
	ACAT1
	METTL3
	FOXM1
	BARD1
	DTWD1
	GPBAR1
	HPS3
	AKT1S1
	SIDT2
	TRIP4
	WDFY1
	VRK1
	SLC25A20
	UCK2
	AP3M2
	DDIT4
	MLPH
	ALDH18A1
	DDX59
	WIPI1
	KIF7
	TM4SF19
	CFH
	TVP23B
	NUF2
	CHAF1A
	LRG1
	TMEM199
	CEP57L1
	MPZL1
	INTS7
	ACRBP
	KIF23
	FBP1
	RPA1
	FLRT2
	GPC1
	LRP12
	RAB27A
	LCP2
	TFPI
	TYRO3
	CMTR1
	KLF10
	GEMIN5
	GNB5
	RRP15
	KLHL42
	FGFR3
	MND1
	THRA
	ISCU
	PTPN14
	CENPU
	PCDH12
	EXT1
	ASB1
	WDR31
	CNTROB
	NUAK2
	PER1
	PFAS
	RNF13
	WHAMM
	TPD52
	ZBTB1
	KRI1
	CDH24
	SLC39A13
	BIN1
	ORC5
	SLC38A7
	KANK2
	HTATIP2
	KIF18B
	GPR85
	TRIM59
	PGBD5
	RPS6KC1
	ABAT
	IPO9
	TCF3
	GPR137B
	EPN2
	NCAPD2
	FANCE
	TAGAP
	CD6
	EIF4E
	DNAJA4
	KIF14
	C4ORF46
	SLC22A4
	STAT4
	PLA2G7
	MSH6
	RHOQ
	C16ORF72
	NOM1
	TCOF1
	ECT2
	MLLT1
	SYTL3
	THBS2
	FIGNL1
	ARIH2
	MYO7A
	PINK1
	SLC12A8
	ATP2B1
	AMIGO2
	TSR1
	CDCA3
	TMEM138
	TBK1
	RASSF3
	TCERG1
	SLC40A1
	PASK
	ACAD9
	SPNS2
	MYBBP1A
	HVCN1
	TCTN1
	SLC8B1
	C2CD2L
	NT5E
	GAS7
	SPECC1
	PPFIBP2
	PHF7
	RBBP4
	SIK3
	PHLDA1
	HDAC4
	PXN
	CDC25A
	STX12
	CDK2
	ZBTB18
	TNK2
	CHEK1
	SLC41A2
	MGLL
	CLPB
	RRM2
	TSC22D2
	RGL1
	EME1
	MICAL2
	VILL
	URB2
	CYP27A1
	BRIP1
	ORC1
	BUB1
	SP110
	CD300LB
	SLFN11
	CC2D1B
	KANSL3
	LOXL3
	LIN9
	CENPO
	POLR2D
	THADA
	CLK1
	TRMT13
	RPIA
	DNAJB2
	ARMC9
	DYSF
	STIL
	CDK18
	FAM72C
	FAM72A
	CENPL
	RCC1
	LSS
	LILRB1
	NEU1
	TRIM69
	LILRB3
	SERPINF1
	TDO2
	AZU1
	PPP1R11
	NCF4
	FLOT1
	NOMO1
	PUF60
	TAF15
	KIF15
	RPL7A
	CCT8
	HBP1
	APOL6
	OSM
	XRN2
	LIMK2
	EIF3D
	TP53INP2
	RPL3
	COL4A1
	EEF1B2
	SEMG1
	NPC1
	SOD1
	SERPINB7
	CSTB
	PFKFB3
	CHST7
	RBM3
	HMGN1
	PARVG
	CNDP2
	LGALS1
	TSPO
	RPS2
	TPT1
	TTC39B
	CPVL
	LIPG
	RAB20
	GJB2
	YWHAH
	B4GALT5
	LY86
	TWIST1
	OAZ1
	BTN2A1
	RPS4X
	PCNX1
	C3AR1
	RPS21
	TFAP2C
	CXORF38
	OLIG2
	SLC25A5
	VAV1
	APOBEC3F
	APOBEC3G
	ACP2
	ANKRD18A
	TUBB6
	RPS15A
	KCNAB2
	SH3BP1
	AHSA1
	CDC37
	TYK2
	RPS6
	FTH1
	SNRPB
	PIK3AP1
	PLEKHM2
	THBS1
	GAK
	HELZ2
	ADAP2
	RANBP1
	EEF1G
	ARL6IP1
	AVPI1
	DLL4
	SRC
	SAMD9L
	ZNF682
	WDR1
	ATG7
	TCEA1
	TCIRG1
	SAMD9
	DNAJA1
	LAMP5
	GUSB
	SZRD1
	FKBP1A
	PIM1
	KIAA0930
	RPL23
	GMIP
	RPS10
	PRDM1
	CCND1
	GPR68
	RBMS2
	SDF2L1
	ASNS
	RPL35
	CHST15
	SMAD7
	NUTF2
	CDCA8
	TBC1D2
	RPL4
	HSP90AB1
	TRIM28
	ALDH1A2
	PRDX3
	EPDR1
	BTG1
	BCAP31
	CCL8
	FABP5
	UQCRH
	AJUBA
	RPL37
	NAV3
	ARHGAP4
	PLAUR
	TOR1B
	CXCL1
	PTGES
	BCL3
	DECR1
	CAMK4
	EIF3L
	TDRD7
	RPL30
	MICALL1
	RBMX
	TMED10
	CDKN3
	RPL12
	RPS5
	SAMD4A
	ATF4
	SLC7A5
	ZFP36L2
	ZNFX1
	PARP12
	CFP
	TYMP
	RPSA
	RIN2
	SORL1
	CCT4
	ANGEL1
	NAGK
	MAT2A
	TRAF3IP2
	HSPA8
	APEX1
	CALM2
	PLA2G4C
	SNX3
	RNASE1
	MARCKS
	STX11
	TMCC3
	IKBKG
	RAP2C
	FBXO32
	PPP6R1
	DSE
	GK
	LMO4
	AQP9
	TTK
	LZTS3
	BRI3
	GNAS
	VAMP8
	FOXO3
	STX4
	DYNLT1
	LMO2
	VKORC1
	PLEK
	SLC1A5
	RPL31
	MYO1G
	FBXW5
	RPS3
	MT1M
	ERAP2
	MT1F
	MT1X
	CD37
	SH3GLB1
	NMB
	BCAR3
	TUBB4B
	TBC1D16
	TRAM1
	FNDC3B
	LHFPL2
	SSTR2
	CORO1A
	RPL39
	RELB
	RPL18A
	RPL7
	RPS3A
	LRCH4
	EIF3C
	MFSD1
	AGPAT2
	RAB2B
	ATP6AP1
	CD151
	CXXC5
	RPLP0
	CITED2
	ATP6V1H
	ACTR3
	ZFP36
	RPS16
	CALM3
	PRDX4
	TMEM170A
	SNX10
	GMPR
	PRPF3
	DTX3L
	RAN
	CAPZA1
	VEGFC
	SERTAD1
	BUB1B
	PLEKHO1
	RTP4
	CNPY3
	HGD
	ARHGEF1
	ARPC1B
	ARHGDIB
	TMEM176A
	SIL1
	NUCB1
	MSMO1
	BHLHE41
	ZSWIM8
	FAM214B
	NDRG1
	CD53
	ZNF394
	MMP14
	KIF11
	NPR1
	UBE2S
	NOP10
	PPP3CC
	HGSNAT
	RALGDS
	DGKZ
	PHF21A
	COL5A3
	BCL6
	TSPAN31
	SGSH
	CDK4
	ICAM5
	TMED9
	HNRNPUL1
	SPPL2A
	TMEM258
	ARF4
	MTMR11
	NCAPG
	EIF3E
	RPN1
	PCLAF
	PCNP
	CD38
	RPL24
	S100A11
	IRAK2
	TMEM62
	ILF2
	DLGAP5
	QSOX1
	VCP
	IGFLR1
	RNF213
	CD48
	CYTH1
	RPS28
	RPL15
	LIPA
	SLC43A3
	CD4
	ACP5
	CHI3L1
	FCGRT
	ANPEP
	NDUFB8
	PLEKHG3
	PPIA
	TANK
	COPB1
	SNRNP70
	BZW1
	ABHD17A
	BCL2A1
	RPLP1
	TECR
	ATL3
	MRPS18A
	NUMB
	UBAP1
	TRAPPC5
	ITM2C
	OIP5
	KCNMB1
	TMED2
	GTF2H3
	HSD11B1
	CTSH
	BTG2
	RAPGEF1
	EDEM1
	PRDX2
	SRPRA
	RPL8
	MGAT1
	CAPN2
	SP100
	P2RX4
	TOMM20
	FBXO28
	EIF4A1
	LDHB
	SPATS2L
	PPIB
	RGS18
	HERC6
	HOMER3
	TPCN1
	ARHGEF3
	PKM
	NAMPT
	CELF1
	DEDD2
	EIF3B
	HS3ST3A1
	HS3ST3B1
	SPHK1
	SRSF2
	RHBDF2
	HSPA9
	SEC14L1
	MFSD10
	CD63
	STARD5
	UCP2
	LTBR
	RPL29
	IGFBP3
	NME4
	MT1G
	COPB2
	IDH2
	GPR84
	RPL10A
	RSPH3
	SLC39A8
	PDIA4
	BST2
	ADGRL2
	HP
	IFITM1
	BTN3A3
	RPS14
	SMYD3
	EGR1
	NME1
	IL32
	RNASET2
	CAPNS1
	ZNF622
	RPL11
	ELOA
	SPAG5
	SLAMF8
	RPS23
	ATP1A1
	MUC1
	SEZ6L2
	KCNJ2
	IFITM2
	SNRPD2
	DDB1
	TOMM40
	PDIA6
	PGD
	GPX1
	KPNA2
	UBA52
	CCND3
	HSP90B1
	RHOA
	CCT3
	GPR35
	RPL19
	OAS2
	ASCL2
	ARPC3
	ESYT1
	DNAJB11
	SYNGR2
	SHOX2
	RPL6
	CCNYL1
	COL9A2
	UBE2F
	RPS8
	C1QA
	C1QB
	SERPINE2
	RAB13
	HSPE1
	FDPS
	SLC6A12
	ADAM15
	ODC1
	CIR1
	WIPF1
	CD52
	YBX1
	MARCKSL1
	EIF3I
	EIF2AK2
	TNFAIP6
	IFI16
	SDF4
	IFI44L
	IL1RN
	ADAR
	LYPD6
	MED8
	IQGAP3
	ST3GAL5
	RPL5
	ECE1
	SF3B4
	CSDE1
	KMO
	LMNA
	STK40
	SPATC1L
	SMDT1
	TMEM50B
	SLC12A7
	DEAF1
	DTX2
	PRPF8
	MED16
	ARMC10
	SCRIB
	CORO7
	PBX2
	NDE1
	EIF1AY
	UBR7
	SLC16A1
	SURF6
	COLEC12
	PSMG2
	TBC1D4
	MED15
	TBCE
	PSPC1
	TMX4
	ITSN1
	RALBP1
	ASCC2
	USP12
	NFKBIB
	RHOU
	MBD2
	PRKX
	SMCR8
	SHMT1
	BOP1
	CDC123
	DGAT1
	TST
	SEC11C
	ST13
	CPSF1
	VPS28
	CELF2
	TTLL12
	RRP1
	EBPL
	CBS
	IMPACT
	CASP8AP2
	RNASEH2B
	COL18A1
	GABPA
	CERK
	RNF126
	IPO4
	TELO2
	GZF1
	VAPA
	STT3B
	SNX6
	NCLN
	TXNDC16
	DIAPH2
	LRR1
	CIDEB
	IL27RA
	EIF2S2
	EOMES
	TXNDC5
	NXF3
	MALSU1
	MOB3A
	LONP1
	C1QBP
	SNRPD3
	PDLIM2
	CAMTA2
	NTHL1
	ATP8B1
	CNOT7
	GNA11
	BTBD2
	E2F3
	NFAM1
	ABHD3
	ARHGEF6
	NELFCD
	XPO7
	HPRT1
	HHEX
	PSPH
	AOAH
	BID
	SRSF6
	SUMF1
	PARVB
	SKAP2
	PLBD1
	PMM1
	C9ORF40
	ZNF395
	ALG2
	ERLIN2
	ABHD8
	AP2B1
	MAP7D3
	MKKS
	MXD4
	QDPR
	UBALD1
	RUNX2
	BET1
	TRIM14
	CHERP
	UBE2V2
	SLC29A1
	NPHP4
	ADGRA3
	GLRX5
	MRPL16
	MAP3K11
	TLE1
	CRTAP
	CCNB2
	HYAL2
	GALC
	SLC35B2
	JMJD8
	SMC2
	SUSD3
	ZDHHC18
	LDLRAP1
	HMGCL
	NUDT3
	SETD3
	SNX5
	SPIN1
	SNRNP40
	TMEM14A
	YDJC
	CDK5RAP2
	FMR1
	HACD3
	RAB12
	KLHL21
	ORMDL3
	LRP3
	MIA2
	ZDHHC16
	UBA3
	MSH2
	PVR
	KDM2A
	CNP
	SENP6
	GPBP1
	CFAP20
	DCK
	VTA1
	MVB12B
	RGS10
	LUC7L3
	MYCBP
	GPN1
	SPCS2
	BCR
	XAF1
	PLP2
	SND1
	ETFB
	UBA2
	PPP5C
	LAPTM4B
	UBE2Z
	WASHC2A
	PPM1F
	CCNB1IP1
	POLE4
	SCAMP5
	OSGEP
	PNP
	FEZ1
	CRABP1
	RAB11FIP5
	LRRC4
	POR
	XRCC3
	RAB4B
	MATN2
	GOSR2
	DEPTOR
	C5
	CCDC90B
	PLCG1
	ARHGEF9
	VPS26B
	SLC35A1
	ZNF467
	PLXNC1
	FKRP
	JAK2
	TSPAN3
	GPX7
	CKAP4
	FUT7
	SERPINH1
	SLC9A9
	INSIG1
[truncated: 159 more rows]

## Sheet: Supplementary Table 2
Supplementary Table 2. Studies used for the selection of myeloid immune genes.
									Gene_Full List_Myeloid_Nanostring	Gene annotation
Sample_Name	Sample_Group	GroupName	Replicate	Data	Study	PMID	GEO			Angiogenesis	Antigen Presentation	Cell Cycle and Apoptosis	Cell Migration and Adhesion	Chemokine Signaling	Complement Activation	Cytokine Signaling	Fc Receptor Signaling	Growth Factor Signaling	Interferon Signaling	Lymphocyte Activation	Pathogen Response	TH1 Activation	TH2 Activation	TLR Signaling	T-cell Activation and Checkpoint Signaling	Metabolism	Differentiation and Maintenance of Myeloid Cells	ECM remodeling
PMA_1_S3	PMA	M0	1	FPKM	Miao Xu, 2021	34149684	GSE159112, GSE159120.		ABCC8	ANGPT1	ANXA4	BID	ADGRE1	AIF1	C1QA	ANGPT1	ANGPT1	ADCYAP1R1	CD44	ADORA3	ACOD1	CCR1	CCR3	BIRC2	BTLA	ABCC8	BIRC5	ADAM19
PMA_2_S3	PMA	M0	2	FPKM	Miao Xu, 2021	34149684	GSE159112, GSE159120.		ABCF1	CAV1	BATF3	BTG2	ADGRE5	CCL1	C1QB	ANXA1	BCL10	ADORA2A	EN1	ANGPT1	AOAH	CD40	CCR4	BIRC3	CD1A	ACAD10	CD163	ADAM8
PMA_3_S3	PMA	M0	3	FPKM	Miao Xu, 2021	34149684	GSE159112, GSE159120.		ACAD10	CDH5	BCL10	CCNB2	AIF1	CCL11	C1QC	ATF3	BTK	AKAP13	FCGR1A	AREG	BCL2	CXCR3	CCR7	BTK	CD1B	ACLY	CD38	ADAMTS1
PMA_IFNg_LPS_1_S3	PMA-IFNg-LPS	M1	1	FPKM	Miao Xu, 2021	34149684	GSE159112, GSE159120.		ACLY	CNKSR1	CALR	CEBPA	ALCAM	CCL13	C3	BCL6	CD247	ANGPT1	FLNB	ARMC1	BIRC2	CXCR6	CCR8	CCL3	CD1C	ACOD1	CEBPA	ADAMTS12
PMA_IFNg_LPS_2_S3	PMA-IFNg-LPS	M1	2	FPKM	Miao Xu, 2021	34149684	GSE159112, GSE159120.		ACOD1	CSF2	CD1A	CEBPD	ANGPT1	CCL14	C3AR1	BIRC2	CD28	ANGPT2	HLA-DPA1	ATF3	BIRC3	HAVCR2	CRIP1	CCL3L1	CD1E	ACOT1	CEBPD	ADAMTS14
PMA_IFNg_LPS_3_S3	PMA-IFNg-LPS	M1	3	FPKM	Miao Xu, 2021	34149684	GSE159112, GSE159120.		ACOT1	CSF2RA	CD1B	CEBPG	ANGPT2	CCL15	C4A	BIRC3	CD80	ANOS1	HLA-DPB1	BATF	CAMP	ICOS	CXCR4	CCL4	CD247	ACOT11	CEBPG	ADAMTS17
PMA_IL4_IL13_1_S3	PMA-IL4-IL13	M2	1	FPKM	Miao Xu, 2021	34149684	GSE159112, GSE159120.		ACOT11	CTNNB1	CD1C	H1-2	ARHGEF28	CCL16	C5	CASP1	CD86	ARF6	HLA-DQA1	BCL10	CASP1	IFNG	CXCR5	CCL5	CD274	ACOX1	CLIC4	ADAMTS2
PMA_IL4_IL13_2_S3	PMA-IL4-IL13	M2	2	FPKM	Miao Xu, 2021	34149684	GSE159112, GSE159120.		ACOX1	CYBB	CD1E	H2AC18	CAV1	CCL17	C5AR1	CASP10	CDKN1A	ARHGEF6	HLA-DQB1	BTK	CASP10	IFNGR1	GATA3	CD14	CD28	ALOX15	CTTNBP2	ADAMTS3
PMA_IL4_IL13_3_S3	PMA-IL4-IL13	M2	3	FPKM	Miao Xu, 2021	34149684	GSE159112, GSE159120.		ADAM19	DUSP1	CD209	ID1	CD244	CCL18	FCN1	CASP7	CNKSR1	BCL2	HLA-DRA	CD209	CASP5	IL10	ICOS	CD180	CD69	ALOX5	CYTIP	ADAMTS4
noPMA_1_S4	noPMA	Undiff	1	FPKM	Qu M. 2021	33842376	GSE167083		ADAM8	DUSP2	CD36	MCM5	CD274	CCL19	ITGAM	CCL2	CSF2	CD14	HLA-DRB3	CD247	CCL2	IL12A	IFNGR1	CD36	CD70	ALOX5AP	EGR2	ADAMTS9
noPMA_2_S4	noPMA	Undiff	2	FPKM	Qu M. 2021	33842376	GSE167083		ADAMTS1	DUSP6	CD74	NDC80	CD276	CCL2	ITGAX	CCL20	CSF2RA	CD28	ICAM1	CD28	CCL4	IL12B	IL10	CD40	CD80	APOE	EGR3	ADAMTS9-AS2
noPMA_4_S4	noPMA	Undiff	4	FPKM	Qu M. 2021	33842376	GSE167083		ADAMTS12	EGF	CD83	PCLAF	CD28	CCL20	ITGB2	CCL5	DUSP1	CD80	IFIT1	CD34	CCL5	IL18	IL13	CD80	CD86	ARG1	ELL2	BMP6
noPMA_1_S7	noPMA	Undiff	1	FPKM	Song R. 2021	33761354	GSE147312		ADAMTS14	ERG	CDC20	RGS6	CD34	CCL21	PLAU	CD27	DUSP2	CD86	IFNA2	CD40	CLIC4	IL18R1	IL2	CD86	CTLA4	B4GALT4	ERG	BMP8A
PMA_1_S7	PMA	M0	1	FPKM	Song R. 2021	33761354	GSE147312		ADAMTS17	FGF10	CLEC7A	RHOC	CD40	CCL22	PLAUR	CEBPB	DUSP6	CDKN1A	IFNAR1	CD40LG	CNN2	IL2	IL25	CTSL	DPP4	CAV1	FPR3	CCN1
hMDM_1_s10	hMDM	Primary_monocytes	1	FPKM	Han H	31680058	GSE138398		ADAMTS2	FGF18	CTSA	RHOG	CD40LG	CCL23	PROS1	CEBPD	EGF	CNKSR1	IFNAR2	CD80	CREM	IL27	IL3	CTSS	FYN	CBR1	GADD45B	CD151
hMDM_2_S10	hMDM	Primary_monocytes	2	FPKM	Han H	31680058	GSE138398		ADAMTS3	FGF2	CTSD	RHOJ	CD44	CCL24	SERPINB2	CEBPG	FCER1A	COL1A2	IFNB1	CD83	CSTB	LTA	IL33	CXCL10	GZMA	CCN2	GATA1	CD36
PMA_1_S10	PMA	M0	1	FPKM	Han H	31680058	GSE138398		ADAMTS4	FGF7	CTSG	RND3	CD47	CCL25	SERPINE1	CNKSR1	FCGR1A	COL4A1	IFNG	CD86	CTNNB1	STAT1	IL4	CXCL11	HLA-DPA1	CD36	GATA2	CD44
PMA_2_S10	PMA	M0	2	FPKM	Han H	31680058	GSE138398		ADAMTS9	FGFR1	CTSL	STK17A	CD74	CCL26	THBD	CSF1	FCGR2A	COL4A2	IFNGR1	CDH1	CXCL1	STAT4	IL5	CXCL8	HLA-DPB1	CD38	GATA6	CD47
hMDM_3_S10	hMDM	Primary_monocytes	3	FPKM	Han H	31680058	GSE138398		ADAMTS9-AS2	FLT1	CTSS	TERF2IP	CD80	CCL27		CSF2	FCGR3A	CSF1	IRF1	CDKN1A	CXCL10	TNF	IL6	CXCL9	HLA-DQA1	CD44	HES4	CDH1
noPMA_1_S11	noPMA	Undiff	1	FPKM	Emmanuel Green	32449925	GSE130011		ADCYAP1R1	FN1	CYBB	TFCP2	CD84	CCL28		CSF2RA	FGF10	CSF1R	IRF2	CLEC1B	CXCL2		NRIP3	DUSP6	HLA-DQB1	CD68	HIP1R	CEACAM1
noPMA_2_S11	noPMA	Undiff	2	FPKM	Emmanuel Green	32449925	GSE130011		ADGRE1	FYN	FBXL7	VRK2	CD86	CCL3		CX3CL1	FGF18	CSF2	IRF3	CLEC5A	CXCL8			FADD	HLA-DRA	CETP	HNF1B	CEACAM8
noPMA_3_S11	noPMA	Undiff	3	FPKM	Emmanuel Green	32449925	GSE130011		ADGRE5	HBEGF	FCGR1A		CD99	CCL3L1		CXCL1	FGF2	CSF2RA	IRF4	CLEC7A	EPX			HMGB1	HLA-DRB3	CLC	HOXD4	CMA1
PMA_1_S11	PMA	M0	1	FPKM	Emmanuel Green	32449925	GSE130011		ADORA2A	HRAS	FYN		CDH1	CCL4		CXCL10	FGF7	CSF3	IRF5	CLEC9A	FADD			IFNA2	ICOS	COASY	ID2	COL10A1
PMA_2_S11	PMA	M0	2	FPKM	Emmanuel Green	32449925	GSE130011		ADORA3	IL2	HLA-DMA		CDH11	CCL5		CXCL2	FGFR1	CSF3R	IRF7	CNKSR1	FAF1			IFNAR1	ICOSLG	CPA3	ID3	COL11A1
PMA_3_S11	PMA	M0	3	FPKM	Emmanuel Green	32449925	GSE130011		AGK	IL3	HLA-DMB		CDH13	CCL7		CXCL3	FN1	CTNNB1	IRF8	COL17A1	FCAR			IFNAR2	LAG3	CRABP2	IKZF1	COL12A1
PMA_IFNg_LPS_1_S11	PMA-IFNg-LPS	M1	1	FPKM	Emmanuel Green	32449925	GSE130011		AIF1	IL3RA	HLA-DOB		CDH2	CCL8		CXCL5	FYN	DAXX	ISG15	COL1A2	FPR1			IFNB1	MAP3K14	CTSA	KLF4	COL14A1
PMA_IFNg_LPS_2_S11	PMA-IFNg-LPS	M1	2	FPKM	Emmanuel Green	32449925	GSE130011		AKAP13	IL5	HLA-DPA1		CDH4	CCR1		DUSP1	HBEGF	DUSP1	MX1	COL3A1	FPR2			IKBKE	NECTIN2	CYP1B1	LAPTM5	COL15A1
PMA_IFNg_LPS_3_S11	PMA-IFNg-LPS	M1	3	FPKM	Emmanuel Green	32449925	GSE130011		ALAS1	IL5RA	HLA-DPB1		CDH5	CCR2		DUSP2	HRAS	DUSP2	MX2	CSF2	GRN			IL12A	NR2F6	CYP3A4	MAFB	COL17A1
PMA_1_S15	PMA	M0	1	MicroArray	Hsiao		GSE116783		ALCAM	JAK3	HLA-DQA1		CEACAM1	CCR3		DUSP6	IL2	DUSP6	PSMB8	CSF2RA	GSN			IL12B	PDCD1	DAGLB	MAFF	COL1A2
PMA_IFNg_LPS_1_S15	PMA-IFNg-LPS	M1	1	MicroArray	Hsiao		GSE116783		ALOX15	KIT	HLA-DQB1		CEACAM8	CCR4		EDN1	IL3	EGF	PTAFR	CYSLTR1	GTF2H2			IL1B	PDCD1LG2	DHRS3	MARCO	COL3A1
PMA_IL4_1_S15	PMA-IL4	M2	1	MicroArray	Hsiao		GSE116783		ALOX5	KITLG	HLA-DRA		CLDN1	CCR5		EGF	IL3RA	ETS1	SOCS1	DNAJB6	GZMA			IL6	RICTOR	EIF4EBP2	MCM5	COL4A1
PMA_il10_1_S15	PMA-il10	M2C	1	MicroArray	Hsiao		GSE116783		ALOX5AP	LAT	HLA-DRB3		COL1A2	CCR6		FADD	IL5	FAS	SOCS3	DUSP1	HAVCR1			IRF3	SEMA4A	ELOVL6	MS4A1	COL4A2
									AMMECR1L	MAP2K1	HRAS		CTLA4	CCR7		FAS	IL5RA	FCER2	STAT1	DUSP2	HIVEP1			IRF5	TNFRSF14	ENPEP	MSC	CTSD
									ANGPT1	MAP2K2	IFNG		DES	CCR8		FGF10	JAK3	FGF10	USP18	DUSP6	HMGB1			IRF7	TNFSF9	ENPP2	MSH2	CTSG
									ANGPT2	MAPK11	IL1B		EMP1	CCR9		FGF18	JUN	FGF18	VCAM1	EGF	IFNA2			ITGAM	VAV1	FABP4	MYH4	CTSL
									ANOS1	MAPK12	KIF20A		EPHB6	CCRL2		FGF2	KIT	FGF2		ENC1	IFNB1			ITGB2	VSIR	FASN	MYOD1	CTSS
									ANXA1	MAPK13	LAMP3		F11R	CX3CL1		FGF7	KITLG	FGF7		ERCC1	IKBKE			JUN	YES1	FBP1	NKG7	DDR2
									ANXA4	MAPK14	LST1		FN1	CX3CR1		FGFR1	LAT	FGFR1		FCER1A	IL12A			MAP2K1		FUT4	NMB	ELANE
									AOAH	MARCKSL1	MALT1		FYN	CXCL1		FLT3	LAT2	FLNB		FCGR1A	IL12B			MAP2K2		GCH1	PBX1	F11R
									APOE	NCF2	MAP3K14		GLG1	CXCL10		FN1	MALT1	FLRT2		FCGR2B	IL18			MAP2K3		GK5	PBX3	FGF2
									AREG	NFIL3	MRC1		GPR183	CXCL11		FSCN1	MAP2K1	FLT1		FCGR3A	IL1B			MAP2K4		HDC	PDZK1IP1	FN1
									ARF6	PDGFA	MRC2		HLA-DMA	CXCL12		FYN	MAP2K2	FN1		FEM1C	IL33			MAPK11		HPGD	PFDN6	FURIN
									ARG1	PDGFB	NCF2		HLA-DMB	CXCL13		HAVCR2	MAP2K4	FOSB		FGF10	IL6			MAPK12		HPGDS	PHLDA2	HSPG2
									ARHGEF28	PDGFRA	NFATC1		HLA-DOB	CXCL14		HBEGF	MS4A2	FOSL1		FGF18	IRF3			MAPK13		HSPG2	RAD51	ICAM1
									ARHGEF6	PRKCA	NFATC2		HLA-DPA1	CXCL16		HGF	NFATC1	FURIN		FGF2	IRF7			MAPK14		IDO1	RUNX2	ITGA4
									ARMC1	PROK2	NFKB1		HLA-DPB1	CXCL2		HRAS	NFATC2	FYN		FGF7	ISG15			MYD88		IDO2	S100A10	ITGA5
									ATF3	PSMB8	NFKBIA		HLA-DQA1	CXCL3		ICAM1	NFKB1	FZD4		FGFR1	KRBA1			NFKB1		IL4I1	S100A11	ITGAL
									B4GALT4	PSMB9	NFYC		HLA-DQB1	CXCL5		IL10	NFKBIA	FZD6		FN1	LGALS3			NFKBIA		INSIG1	S100A4	ITGAM
									BATF	PSME2	PSMB8		HLA-DRA	CXCL6		IL10RA	NR4A1	FZD9		FYN	MAPK11			NOD1		KCNAB1	S100A8	ITGAX
									BATF3	RAF1	PSMB9		HLA-DRB3	CXCL8		IL12A	PDGFA	GADD45B		GEM	MAPK12			NOD2		KLK3	S100A9	ITGB1
									BCL10	RASAL1	PSME2		HRAS	CXCL9		IL12B	PDGFB	HBEGF		GOLIM4	MAPK13			PELI1		LDLR	SCIN	ITGB2
									BCL2	RASGRF2	PYCARD		ICAM1	CXCR1		IL13	PDGFRA	HDAC5		GPR183	MAPK14			PIK3CG		LIPA	TOP2A	ITGB7
									BCL6	RICTOR	RAF1		ICOS	CXCR2		IL15	PSMB8	HDAC6		GPR65	MOK			RIPK2		LPL	TTK	LAMB2
									BID	SPHK1	SOCS1		ICOSLG	CXCR3		IL15RA	PSMB9	HES1		HBEGF	MPEG1			SAA1		LTA4H	ZFP92	LAMB3
									BIRC2	SPTBN1	SOCS3		ITGA4	CXCR4		IL17RA	PSME2	HGF		HRAS	MPO			SOCS1		MAN2B1		LOXL2
									BIRC3	TEK	SYK		ITGA5	CXCR5		IL18	RAF1	HIF1A		ICAM1	MYD88			STAT1		NAMPT		MMP1
									BIRC5	VAV1	TAP1		ITGAL	CXCR6		IL18R1	RASAL1	HRAS		IER3	NFKB1			TLR1		NCOR1		MMP10
									BMP6	VAV2	TAP2		ITGAM	FPR1		IL1A	RASGRF2	IFNA2		IL1B	NFKBIA			TLR10		NDUFA7		MMP12
									BMP8A	VEGFA	TAPBP		ITGAX	GNAI3		IL1B	RICTOR	IFNAR1		IL2	NLRP3			TLR2		NFYC		MMP13
									BTG2	VEGFC	TNF		ITGB1	HRAS		IL1R1	SPTBN1	IFNAR2		IL3	NOD1			TLR3		NOX1		MMP19
									BTK	VWA5A	TRAF6		ITGB2	JAK3		IL1R2	SYK	IFNB1		IL3RA	NOD2			TLR4		NOX3		MMP8
									BTLA		TRIM9		ITGB7	MAP2K1		IL1RAP	TEK	IFNG		IL5	NOS2			TLR5		NOX4		MMP9
									C1QA		TUBA1A		JAML	NFKB1		IL1RL1	TRAF6	IFNGR1		IL5RA	P2RX1			TLR6		NR1H3		PDGFA
									C1QB		TUBA4A		MERTK	NFKBIA		IL1RN	VAV1	IGF1		ITGA4	PGLYRP1			TLR7		PDE4A		PDGFB
									C1QC				MIF	PF4		IL2	VAV2	IGF2		ITGAL	PRG2			TLR8		PGGT1B		PRKCA
									C3				MMP1	PIK3CG		IL21R	WAS	IL10		ITGB1	PRG3			TLR9		PIK3CG		PRRX1
									C3AR1				NECTIN1	RAF1		IL22	YES1	IL10RA		ITGB2	PTPRB			TNF		PPARG		SERPINE1
									C4A				OLR1	RGS1		IL23A		IL12A		ITGB7	PTX3			TRAF6		PRDX1		SERPINE3
									C5				PDCD1	STAT1		IL25		IL12B		JAK3	PYCARD					PRDX3		TGFB1
									C5AR1				PDCD1LG2	STAT3		IL27		IL13		JAML	RAB3D					PRKCA		TIMP3
									CALR				PF4	STAT5B		IL27RA		IL15		JUN	RIN2					PSMB8		TNC
									CAMP				PROS1	VAV1		IL3		IL15RA		KIAA1671	RIPK2					PSMB9		TPSAB1
									CASP1				PTGDR	VAV2		IL33		IL1A		KIT	RNASE2					PSME2		VCAM1
									CASP10				PTGDR2	WAS		IL3RA		IL1B		KITLG	RNASE3					PTGDS
									CASP5				PTGER2	XCR1		IL4		IL1R1		KLRK1	SAA1					PTGS1
									CASP7				PTPRC			IL4I1		IL1R2		LAT	SERPINB6					PTGS2
									CAV1				RETNLB			IL4R		IL2		LAT2	SERPINB7					RAB20
									CBR1				RGS1			IL5		IL21R		LTB4R	SERPINB9					RAPGEF4
									CC2D1B				RHOC			IL5RA		IL22		LTB4R2	STAT6					RBP1
									CCL1				RHOG			IL6		IL23A		MALT1	STING1					RGL1
									CCL11				RHOJ			IL6R		IL27RA		MAP2K1	TIMD4					SEMA4A
									CCL13				RND3			IL9		IL3		MAP2K2	TLR3					SERINC2
									CCL14				S100A4			JAG1		IL3RA		MAP2K4	TNF					SESN1
									CCL15				SELE			JAK3		IL4		MAP3K14	TNFAIP3					SGPP1
									CCL16				SELL			JUN		IL4R		MOB3C	TRAF2					SLC16A6
									CCL17				SELP			KIT		IL5		MS4A2	TRAF6					SMARCD3
									CCL18				SELPLG			KITLG		IL5RA		NFATC1	TREX1					SPHK1
									CCL19				SIGLEC1			LAT		IL6		NFATC2	TWISTNB					TGM2
									CCL2				SIRPA			LIF		IL6R		NFKB1	TXN					TXN
									CCL20				SP4			LTA		IL9		NFKBIA	ZMPSTE24					VAMP2
									CCL21				STAB1			LTB		INSR		NFKBIE	ZNF148					YAP1
									CCL22				TEK			MAP2K1		ITGA4		NFKBIZ						ZNRF2
									CCL23				TGFB1			MAP2K2		ITGA5		NR4A1
									CCL24				THBD			MAP2K3		ITGB1		NR4A2
									CCL25				TIGIT			MAP2K4		ITGB7		OSCAR
									CCL26				TREM1			MAP3K14		JAG1		PDGFA
									CCL27				TSPAN7			MAPK11		JAK3		PDGFB
									CCL28				VASP			MAPK12		JUN		PDGFRA
									CCL3				VCAM1			MAPK13		KALRN		PRKCA
									CCL3L1				VTCN1			MAPK14		KIT		PSMB8
									CCL4				YES1			MMP9		KITLG		PSMB9
									CCL5							MYD88		KLF10		PSME2
									CCL7							NFKB1		LAMB2		PTGDR
									CCL8							NFKBIA		LAMB3		PTGDR2
									CCN1							NFKBIZ		LAT		PTGER2
									CCN2							NOD1		LIF		PYCARD
									CCNB2							NOD2		LRP5		RAF1
									CCR1							NOS2		LRP6		RASAL1
									CCR2							OSM		MAP2K1		RASGRF2
									CCR3							PDGFA		MAP2K2		RGS16
									CCR4							PDGFB		MAP2K3		RICTOR
									CCR5							PDGFRA		MAP2K4		SELL
									CCR6							PELI1		MAP3K14		SEMA4B
									CCR7							PIK3CG		MAP3K4		SEMA5A
									CCR8							PSMB8		MAPK11		SEMA6D
									CCR9							PSMB9		MAPK12		SIGLEC1
									CCRL2							PSME2		MAPK13		SIGLEC5
									CD14							PTGS2		MAPK14		SPTBN1
									CD151							RAF1		MET		SYK
									CD163							RASAL1		MYC		TEK
									CD180							RASGRF2		MYD88		TEP1
									CD1A							RIPK2		NCOR1		TRAF6
									CD1B							S1PR1		NFATC1		TREM1
									CD1C							SELE		NFATC2		TREM2
									CD1E							SOCS3		NFKB1		TSPAN8
									CD209							SPTBN1		NFKBIA		TXNDC16
									CD244							SQSTM1		NGF		TYROBP
									CD247							STAT1		NR4A1		VAV1
									CD27							STAT3		OSM		VAV2
									CD274							STAT5A		PDGFA		VCAM1
									CD276							STAT5B		PDGFB		ZNF77
									CD28							SYK		PDGFRA
									CD34							TEK		PIK3CG
									CD36							TM7SF3		PIM2
									CD38							TNF		PRKCA
									CD40							TNFAIP3		PRKCI
									CD40LG							TNFAIP6		PSMB8
									CD44							TNFAIP8		PSMB9
									CD47							TNFRSF11A		PSME2
									CD68							TNFRSF12A		PTPN14
									CD69							TNFRSF14		PTPRK
									CD70							TNFRSF1A		RAF1
									CD74							TNFRSF1B		RASAL1
									CD80							TNFRSF4		RASGRF2
									CD83							TNFRSF8		RGL1
									CD84							TNFRSF9		RHOC
									CD86							TNFSF10		RHOG
									CD99							TNFSF4		RHOJ
									CDC20							TNFSF9		RICTOR
									CDH1							TRAF1		RIPK2
									CDH11							TRAF2		RND3
									CDH13							TRAF6		ROS1
									CDH2							TRAFD1		SFRP4
									CDH4							VAV1		SKI
									CDH5							VCAM1		SKIL
									CDKN1A							VEGFC		SMAD1
									CEACAM1							YES1		SMAD2
									CEACAM8									SMAD7
									CEBPA									SOCS1
									CEBPB									SOCS2
									CEBPD									SOCS3
									CEBPG									SPRY2
									CETP									SPTBN1
									CLC									SQSTM1
									CLDN1									STAT1
									CLEC1B									STAT3
									CLEC5A									STAT4
									CLEC7A									STAT5A
									CLEC9A									STAT5B
									CLIC4									STAT6
									CMA1									SYK
									CNKSR1									TEK
									CNN2									TGFA
									CNOT10									TGFB1
									CNOT4									TGFBR3
									COASY									TLR2
									COG7									TLR4
									COL10A1									TNC
									COL11A1									TNF
									COL12A1									TNFRSF1A
									COL14A1									TRAF2
									COL15A1									TRAF6
									COL17A1									VAV1
									COL1A2									VAV2
									COL3A1									VEGFA
									COL4A1									VEGFC
									COL4A2
									CPA3
									CRABP2
									CREM
									CRIP1
									CSF1
									CSF1R
									CSF2
									CSF2RA

## Sheet: Supplementary Table 3
Supplementary Table 3. DNA mapping statistics and sites covered within the captured regions using the DNA-sequencing.
	IFNγ/LPS	IFNγ			Coverage	IFNγ/LPS	IFNγ
Metrics of fastq files					All regions (total = 2226471)
Number of reads in untrimmed fastq file	37,337,298	37,071,508			n > 10X (%)	2208005 (99,4)	2207668 (99,4)
Number of reads in trimmed fastq file	37,336,002	37,070,240			n > 20X (%)	2180965 (98,2)	2181279 (98,2)
Number of reads trimmed	2,867,698	2,452,946			n > 30X (%)	2151812 (96,9)	2147973 (96,7)
Number of untrimmed reads in fastq file after trimming	34,468,304	34,617,294			n > 50X (%)	2080242 (93,6)	2072478 (93,3)
Number of reads discarded	1.296	1.268			n > 100X (%)	1860295 (83,7)	1843689 (83)
Number of Duplicate reads	21,595,873 (57.67%)	21,477,055 (57.76%)			MHC class II region (total = 1622088)
Metrics of BAM files					n > 10X (%)	1617863 (99,7)	1618669 (99,8)
Number of reads in bam file	14,775,404	14,667,246			n > 20X (%)	1609268 (99,2)	1612185 (99,4)
Number of reads in bam file passing mapping quality filters *	14,204,606	14,160,794			n > 30X (%)	1601148 (98,7)	1602419 (98,8)
Number of reads mapping to multiple genomic locations	1,069,106 (7.53%)	1,028,416 (7.26%)			n > 50X (%)	1580420 (97,4)	1581117 (97,5)
Number of reads in covered regions	6,178,828 (43.50%)	6,070,364 (42.87%)			n > 100X (%)	1513910 (93,3)	1514791 (93,4)
Percentage of covered regions with zero coverage	0.33	0.34			Window: +/- 100 bp of captured regions (total = 961000)
Median QV bases used in variant calling	34	34			n > 10X (%)	879732 (91.5)	877373 (91.3)
Average Read Length	149	150			n > 20X (%)	780239 (81.2)	773532 (80.5)
Total high quality mapped bases	2,129,322,537	2,124,840,292			n > 30X (%)	671435 (69.9)	662267 (68.9)
					n > 50X (%)	477595 (49.7)	466072 (48.5)
					n > 100X (%)	194899 (20.3)	185650 (19.3)
					Window: +/- 200 bp of captured regions (total = 1922000)
					n > 10X (%)	1558730 (81.1%)	1555978 (81.0)
					n > 20X (%)	1235432 (64.3)	1231838 (64.1)
					n > 30X (%)	1005204 (52.3)	997857 (51.9)
					n > 50X (%)	707063 (36.8)	695680 (36.2)
					n > 100X (%)	328938 (17.1)	317552 (16.5)

## Sheet: Supplementary Table 4
Supplementary table 4: Bismark analysis of the BS- and EM-sequencing libraries.
	BS-seq			EM-seq
	IFNγ/LPS	IFNγ		IFNγ/LPS	IFNγ
Sequence pairs analysed in total (M)	19664523	18400304		15562933	14588182
Paired-end alignments with a unique best hit (M)	16890711	15831190		12074411	11184587
Pairs without alignments under any condition (M)	2377005	2181119		3251972	3181388
Pairs that did not map uniquely (M)	396807	387995		236550	222207
Methylation CHG (% total CHG)	1.6	1.6		0.6	0.6
Methylation CHH (% total CHH)	1.5	1.4		0.6	0.6

## Sheet: Supplementary Table 5
Supplementary Table 5. CpGs covered within the captured regions using BS- and EM-sequencing.
	BS-seq			EM-seq
Coverage	IFNγ/LPS	IFNγ		IFNγ/LPS	IFNγ
All regions
n > 10X	65802	66014		63302	62324
n > 20X	61605	61942		55760	54403
n > 30X	58010	57990		48869	46988
n > 50X	50216	50457		37175	35382
n > 100X	34897	35260		22869	21872
MHC class II region
n > 10X	22273	22255		22191	22168
n > 20X	21958	21992		21871	21840
n > 30X	21692	21713		21495	21482
n > 50X	21051	21062		20661	20636
n > 100X	19646	19721		18633	18579

## Sheet: Supplementary Table 6
Supplementary Table 6: Differential methylation positions across the different captured regions.
						BS-IFNγ/LPS		BS-IFNγ		EM-IFNγ/LPS		EM-IFNγ
Chr.	start	end	Distance	width	strand	Cov_S3	Met_S3	Cov_S4	Met_S4	Cov_S5	Met_S5	Cov_S6	Met_S6	S4-S3	S6-S5	DMP	DMR	Gene	Location
chr1	1000058	1000058		1	*	27	0	29	0.0344828	15	0	15	0	0.0344828	0
chr1	1000063	1000063	5	1	*	30	0.0333333	31	0.0645161	20	0	16	0	0.0311828	0
chr1	1000076	1000076	13	1	*	34	0.0294118	33	0	23	0	18	0	-0.0294118	0
chr1	1000083	1000083	7	1	*	37	0	39	0.025641	23	0	21	0	0.025641	0
chr1	1000095	1000095	12	1	*	44	0	46	0	25	0	20	0.05	0	0.05
chr1	1000097	1000097	2	1	*	44	0	46	0.0217391	25	0	19	0	0.0217391	0
chr1	1000099	1000099	2	1	*	45	0	47	0.0425532	26	0	19	0	0.0425532	0
chr1	1000101	1000101	2	1	*	47	0.0212766	48	0	26	0.0384615	19	0	-0.0212766	-0.0384615
chr1	1000111	1000111	10	1	*	34	0	33	0	23	0	19	0	0	0
chr1	1000131	1000131	20	1	*	59	0.0338983	57	0.0175439	27	0	23	0	-0.0163544	0
chr1	1000134	1000134	3	1	*	59	0.0847458	57	0	27	0.037037	25	0	-0.0847458	-0.037037
chr1	1000137	1000137	3	1	*	59	0.0338983	58	0.0344828	26	0	24	0.0416667	0.000584454	0.0416667
chr1	1000139	1000139	2	1	*	59	0.0508475	58	0.0172414	26	0	24	0	-0.0336061	0
chr1	1000154	1000154	15	1	*	59	0.0169492	59	0.0338983	26	0	29	0	0.0169492	0
chr1	1000160	1000160	6	1	*	57	0.0175439	59	0.0169492	26	0	29	0	-0.000594707	0
chr1	1000178	1000178	18	1	*	48	0.0208333	52	0.0576923	23	0	27	0.037037	0.036859	0.037037
chr1	1000191	1000191	13	1	*	46	0.0217391	47	0.0212766	20	0.05	27	0	-0.000462535	-0.05
chr1	1000194	1000194	3	1	*	47	0.0212766	46	0	20	0	27	0	-0.0212766	0
chr1	1000434	1000434	240	1	*	57	0	67	0.0149254	34	0	36	0	0.0149254	0
chr1	1000446	1000446	12	1	*	64	0.046875	74	0.0810811	38	0	35	0	0.0342061	0
chr1	1000453	1000453	7	1	*	65	0.0153846	75	0.0133333	38	0	37	0.027027	-0.00205128	0.027027
chr1	1000463	1000463	10	1	*	75	0	87	0.0229885	41	0	41	0	0.0229885	0
chr1	1000481	1000481	18	1	*	84	0.0119048	104	0.0192308	45	0	45	0	0.00732601	0
chr1	1000483	1000483	2	1	*	84	0.0119048	103	0.0291262	47	0.0212766	45	0	0.0172215	-0.0212766
chr1	1000485	1000485	2	1	*	83	0.0240964	104	0.00961538	47	0.0212766	44	0	-0.014481	-0.0212766
chr1	1000493	1000493	8	1	*	77	0.012987	95	0.0105263	40	0.025	37	0	-0.0024607	-0.025
chr1	1000516	1000516	23	1	*	96	0.0208333	112	0.0357143	47	0.0425532	54	0.0185185	0.014881	-0.0240347
chr1	1000525	1000525	9	1	*	94	0	106	0.0660377	47	0.0212766	56	0	0.0660377	-0.0212766
chr1	1000528	1000528	3	1	*	95	0.0421053	103	0.0194175	47	0.0212766	56	0	-0.0226878	-0.0212766
chr1	1000531	1000531	3	1	*	94	0.0106383	106	0.0754717	45	0.0444444	56	0.0357143	0.0648334	-0.00873016
chr1	1000534	1000534	3	1	*	95	0.0210526	106	0.0283019	43	0	54	0	0.00724926	0
chr1	1000545	1000545	11	1	*	91	0.0549451	98	0.0204082	38	0.0526316	51	0	-0.0345369	-0.0526316
chr1	1000552	1000552	7	1	*	87	0.0344828	95	0.0105263	35	0.0571429	44	0	-0.0239564	-0.0571429
chr1	1000558	1000558	6	1	*	85	0	94	0.0425532	31	0.0322581	42	0	0.0425532	-0.0322581
chr1	1000577	1000577	19	1	*	69	0.0434783	88	0.0340909	27	0.037037	42	0.0714286	-0.00938735	0.0343915
chr1	1013423	1013423	12846	1	*	93	0.0215054	128	0	69	0	44	0.0227273	-0.0215054	0.0227273
chr1	1013431	1013431	8	1	*	102	0.00980392	139	0.00719424	70	0	47	0.0212766	-0.00260968	0.0212766
chr1	1013434	1013434	3	1	*	101	0.00990099	141	0.0283688	69	0	50	0.02	0.0184678	0.02
chr1	1013439	1013439	5	1	*	102	0.0294118	143	0.00699301	69	0	52	0.0192308	-0.0224188	0.0192308
chr1	1013449	1013449	10	1	*	102	0.0392157	142	0.00704225	69	0	57	0.0175439	-0.0321734	0.0175439
chr1	1013477	1013477	28	1	*	103	0.0291262	150	0	70	0.0142857	56	0.0178571	-0.0291262	0.00357143
chr1	1013490	1013490	13	1	*	39	0.025641	73	0	21	0	26	0	-0.025641	0
chr1	1013496	1013496	6	1	*	97	0.0206186	151	0.013245	68	0	54	0.0185185	-0.00737352	0.0185185
chr1	1013499	1013499	3	1	*	96	0.0104167	150	0	68	0.0147059	54	0.037037	-0.0104167	0.0223312
chr1	1013513	1013513	14	1	*	94	0.0319149	148	0.0135135	63	0	47	0.0212766	-0.0184014	0.0212766
chr1	1231947	1231947	218434	1	*	67	0	78	0	38	0	33	0.030303	0	0.030303
chr1	1231953	1231953	6	1	*	73	0.0136986	82	0.0365854	41	0	32	0.03125	0.0228867	0.03125
chr1	1231959	1231959	6	1	*	75	0.0133333	85	0	44	0	35	0.0285714	-0.0133333	0.0285714
chr1	1231986	1231986	27	1	*	99	0.020202	117	0.017094	59	0	47	0.0212766	-0.003108	0.0212766
chr1	1231990	1231990	4	1	*	102	0.0196078	118	0.00847458	61	0	49	0.0204082	-0.0111333	0.0204082
chr1	1231996	1231996	6	1	*	103	0.0291262	120	0	64	0	49	0.0204082	-0.0291262	0.0204082
chr1	1232001	1232001	5	1	*	103	0.0194175	123	0.0162602	66	0	48	0.0416667	-0.00315731	0.0416667
chr1	1232005	1232005	4	1	*	105	0.0285714	132	0.0151515	64	0	50	0.02	-0.0134199	0.02
chr1	1232009	1232009	4	1	*	106	0.0283019	139	0.0215827	64	0	50	0.02	-0.00671915	0.02
chr1	1232011	1232011	2	1	*	105	0.0190476	140	0.0214286	65	0	51	0.0196078	0.00238095	0.0196078
chr1	1232019	1232019	8	1	*	104	0.0192308	135	0.00740741	64	0	49	0.0204082	-0.0118234	0.0204082
chr1	1232028	1232028	9	1	*	108	0.0185185	141	0.0070922	66	0	51	0.0196078	-0.0114263	0.0196078
chr1	1232031	1232031	3	1	*	110	0.0272727	143	0.027972	65	0.0153846	53	0.0188679	0.000699301	0.00348331
chr1	1232034	1232034	3	1	*	108	0.00925926	147	0.00680272	65	0	52	0.0192308	-0.00245654	0.0192308
chr1	1232051	1232051	17	1	*	114	0.00877193	146	0	63	0	51	0.0196078	-0.00877193	0.0196078
chr1	1232055	1232055	4	1	*	113	0	144	0.0138889	62	0	49	0.0204082	0.0138889	0.0204082
chr1	1232061	1232061	6	1	*	111	0	142	0.028169	61	0	49	0.0204082	0.028169	0.0204082
chr1	1232065	1232065	4	1	*	110	0.0181818	141	0.0425532	62	0	47	0.0212766	0.0243714	0.0212766
chr1	1232067	1232067	2	1	*	109	0.00917431	141	0	62	0	47	0.0212766	-0.00917431	0.0212766
chr1	1232073	1232073	6	1	*	108	0.0185185	138	0.00724638	60	0	46	0.0217391	-0.0112721	0.0217391
chr1	1232078	1232078	5	1	*	105	0.0380952	135	0.00740741	60	0.0166667	45	0.0222222	-0.0306878	0.00555556
chr1	1240899	1240899	8821	1	*	122	0.163934	106	0.122642	62	0.241935	64	0.203125	-0.0412929	-0.0388105
chr1	1240918	1240918	19	1	*	126	0.936508	118	0.90678	64	0.921875	62	0.951613	-0.0297283	0.0297379
chr1	1240975	1240975	57	1	*	101	1	100	0.94	57	1	46	0.978261	-0.06	-0.0217391
chr1	2554271	2554271	1313296	1	*	169	0.988166	194	0.969072	73	0.972603	81	0.987654	-0.0190935	0.0150516
chr1	2554283	2554283	12	1	*	165	0.945455	198	0.969697	76	0.934211	84	0.964286	0.0242424	0.0300752
chr1	2554295	2554295	12	1	*	163	0.944785	198	0.949495	76	0.960526	85	0.964706	0.00470967	0.00417957
chr1	2554330	2554330	35	1	*	140	0.992857	174	0.971264	56	1	71	1	-0.0215928	0
chr1	2554337	2554337	7	1	*	132	0.984848	162	0.987654	58	1	69	1	0.00280584	0
chr1	2554344	2554344	7	1	*	123	0.99187	151	0.986755	57	1	65	0.969231	-0.00511495	-0.0307692
chr1	2556312	2556312	1968	1	*	103	0.00970874	93	0.0107527	42	0	48	0	0.00104395	0
chr1	2556345	2556345	33	1	*	124	0.016129	105	0.00952381	58	0	55	0	-0.00660522	0
chr1	2556357	2556357	12	1	*	128	0.0078125	109	0.0183486	57	0	55	0	0.0105361	0
chr1	2556361	2556361	4	1	*	128	0.0390625	107	0	55	0	55	0	-0.0390625	0
chr1	2556375	2556375	14	1	*	132	0.0227273	112	0.00892857	55	0	59	0	-0.0137987	0
chr1	2556388	2556388	13	1	*	130	0.0384615	103	0.038835	58	0	60	0	0.000373413	0
chr1	2556416	2556416	28	1	*	120	0.0416667	100	0.01	52	0	63	0	-0.0316667	0
chr1	2556513	2556513	97	1	*	110	0.00909091	137	0.00729927	58	0	68	0.0147059	-0.00179164	0.0147059
chr1	2556540	2556540	27	1	*	101	0.019802	130	0	53	0	58	0.0172414	-0.019802	0.0172414
chr1	2556545	2556545	5	1	*	99	0.020202	127	0.023622	52	0	58	0.0172414	0.00342003	0.0172414
chr1	2556586	2556586	41	1	*	79	0	101	0.00990099	37	0	41	0.0243902	0.00990099	0.0243902
chr1	2556597	2556597	11	1	*	72	0.0138889	89	0.0224719	35	0	41	0.0243902	0.00858302	0.0243902
chr1	3752378	3752378	1195781	1	*	74	0.77027	97	0.773196	48	0.833333	57	0.807018	0.00292561	-0.0263158
chr1	3752487	3752487	109	1	*	87	0.896552	104	0.865385	55	0.890909	51	0.960784	-0.0311671	0.0698752
chr1	5992336	5992336	2239849	1	*	102	0.0294118	101	0.00990099	56	0	49	0.0204082	-0.0195108	0.0204082
chr1	5992346	5992346	10	1	*	111	0.018018	111	0	57	0	54	0	-0.018018	0
chr1	5992367	5992367	21	1	*	125	0.024	124	0.00806452	69	0	63	0	-0.0159355	0
chr1	5992378	5992378	11	1	*	132	0.0227273	128	0.0078125	70	0	68	0	-0.0149148	0
chr1	5992385	5992385	7	1	*	138	0.0289855	129	0.0155039	69	0.0144928	70	0	-0.0134816	-0.0144928
chr1	5992387	5992387	2	1	*	138	0.0217391	132	0	69	0	69	0	-0.0217391	0
chr1	5992392	5992392	5	1	*	142	0.00704225	136	0.0147059	69	0	66	0	0.00766363	0
chr1	5992396	5992396	4	1	*	145	0.0413793	136	0.0147059	72	0	70	0	-0.0266734	0
chr1	5992406	5992406	10	1	*	150	0.0133333	148	0.0135135	73	0	71	0	0.00018018	0
chr1	5992408	5992408	2	1	*	150	0.00666667	146	0.00684932	66	0	70	0.0142857	0.000182648	0.0142857
chr1	5992420	5992420	12	1	*	151	0.00662252	148	0.027027	74	0	69	0	0.0204045	0
chr1	5992427	5992427	7	1	*	149	0.0469799	151	0.0331126	70	0.0142857	67	0.0447761	-0.0138673	0.0304904
chr1	5992430	5992430	3	1	*	149	0.0402685	148	0.027027	68	0.0147059	68	0.0294118	-0.0132414	0.0147059
chr1	5992435	5992435	5	1	*	148	0.0337838	147	0.0204082	70	0	66	0	-0.0133756	0
chr1	5992437	5992437	2	1	*	148	0.0337838	147	0.047619	69	0.0289855	66	0.0151515	0.0138353	-0.013834
chr1	5992440	5992440	3	1	*	146	0.0410959	146	0.0479452	71	0.0140845	68	0.0147059	0.00684932	0.000621375
chr1	5992461	5992461	21	1	*	142	0.00704225	140	0.0214286	64	0	63	0	0.0143863	0
chr1	5992466	5992466	5	1	*	135	0.0296296	137	0.00729927	63	0	62	0.016129	-0.0223304	0.016129
chr1	5992468	5992468	2	1	*	136	0.0147059	134	0.0223881	63	0	61	0	0.00768218	0
chr1	5992477	5992477	9	1	*	122	0.0163934	126	0.015873	62	0	55	0.0181818	-0.000520427	0.0181818
chr1	5992480	5992480	3	1	*	123	0.0162602	125	0	64	0	55	0	-0.0162602	0
chr1	5992489	5992489	9	1	*	115	0.00869565	116	0	57	0	51	0	-0.00869565	0
chr1	5992491	5992491	2	1	*	114	0	113	0.0176991	57	0	51	0	0.0176991	0
chr1	5992513	5992513	22	1	*	96	0.0104167	100	0.01	53	0	48	0	-0.000416667	0
chr1	5992522	5992522	9	1	*	90	0.0111111	91	0.043956	52	0	42	0	0.0328449	0
chr1	5992529	5992529	7	1	*	84	0	85	0.0117647	49	0	38	0	0.0117647	0
chr1	6025739	6025739	33210	1	*	150	0.0133333	118	0.0169492	79	0.0253165	56	0.125	0.00361582	0.0996835
chr1	6025812	6025812	73	1	*	158	0.272152	149	0.302013	81	0.333333	70	0.285714	0.0298615	-0.047619
chr1	6025850	6025850	38	1	*	105	0	114	0	60	0	55	0.0181818	0	0.0181818
chr1	6025952	6025952	102	1	*	87	0.0229885	88	0.0113636	51	0	59	0.0338983	-0.0116249	0.0338983
chr1	6025958	6025958	6	1	*	92	0.0326087	92	0.0326087	54	0	64	0.046875	0	0.046875
chr1	6025969	6025969	11	1	*	109	0.0275229	99	0.040404	57	0	70	0.0571429	0.0128811	0.0571429
chr1	6025975	6025975	6	1	*	115	0	104	0	59	0	72	0.0277778	0	0.0277778
chr1	6026053	6026053	78	1	*	126	0.0238095	117	0	66	0	74	0.0135135	-0.0238095	0.0135135
chr1	6026260	6026260	207	1	*	47	0	45	0.0444444	27	0	23	0	0.0444444	0
chr1	6026271	6026271	11	1	*	48	0	48	0	27	0	26	0	0	0
chr1	6026273	6026273	2	1	*	48	0.0208333	49	0.0408163	27	0	26	0	0.019983	0
chr1	6026293	6026293	20	1	*	51	0.0196078	52	0.0192308	29	0	26	0	-0.000377074	0
chr1	6026296	6026296	3	1	*	53	0	53	0	28	0	27	0	0	0
chr1	6026317	6026317	21	1	*	61	0.0163934	61	0.0163934	28	0	26	0	0	0
chr1	6026319	6026319	2	1	*	59	0.0338983	61	0.0327869	29	0	26	0	-0.00111142	0
chr1	6026358	6026358	39	1	*	60	0.0166667	63	0	28	0	29	0	-0.0166667	0
chr1	6026360	6026360	2	1	*	60	0.0166667	63	0.015873	28	0	30	0	-0.000793651	0
chr1	6026388	6026388	28	1	*	56	0.0357143	55	0.0181818	26	0	28	0	-0.0175325	0
chr1	6235975	6235975	209587	1	*	41	0	32	0	12	0.0833333	12	0	0	-0.0833333
chr1	6235981	6235981	6	1	*	41	0.0487805	34	0	12	0	12	0	-0.0487805	0
chr1	6235991	6235991	10	1	*	45	0	35	0.0285714	12	0	12	0.0833333	0.0285714	0.0833333
chr1	6235994	6235994	3	1	*	46	0.0217391	36	0	13	0	12	0	-0.0217391	0
chr1	6236000	6236000	6	1	*	46	0	35	0.0285714	13	0	12	0	0.0285714	0
chr1	6236005	6236005	5	1	*	43	0	32	0	13	0	12	0	0	0
chr1	6236022	6236022	17	1	*	46	0	33	0.0606061	13	0	13	0	0.0606061	0
chr1	6236030	6236030	8	1	*	46	0.0434783	32	0.03125	13	0	13	0	-0.0122283	0
chr1	6236032	6236032	2	1	*	46	0	32	0	13	0	13	0	0	0
chr1	6236035	6236035	3	1	*	46	0	32	0.03125	13	0.0769231	13	0	0.03125	-0.0769231
chr1	6236049	6236049	14	1	*	42	0	30	0	11	0	12	0	0	0
chr1	6236051	6236051	2	1	*	40	0.025	30	0	11	0	12	0	-0.025	0
chr1	6599894	6599894	363843	1	*	104	0.0192308	135	0.037037	41	0.0487805	45	0	0.0178063	-0.0487805
chr1	6599930	6599930	36	1	*	84	0.0357143	107	0.0186916	35	0	41	0	-0.0170227	0
chr1	6603632	6603632	3702	1	*	85	0.317647	105	0.380952	52	0.461538	66	0.409091	0.0633053	-0.0524476
chr1	6603647	6603647	15	1	*	94	0.12766	111	0.144144	57	0.263158	69	0.275362	0.0164846	0.0122044
chr1	6603670	6603670	23	1	*	106	0.396226	118	0.415254	57	0.473684	77	0.441558	0.0190278	-0.0321258
chr1	6603679	6603679	9	1	*	111	0.387387	120	0.425	60	0.433333	80	0.45	0.0376126	0.0166667
chr1	6603704	6603704	25	1	*	116	0.413793	114	0.473684	59	0.423729	80	0.45	0.0598911	0.0262712
chr1	6603730	6603730	26	1	*	101	0.485149	103	0.456311	51	0.509804	69	0.492754	-0.0288378	-0.0170503
chr1	6603748	6603748	18	1	*	89	0.449438	92	0.413043	44	0.454545	62	0.435484	-0.0363947	-0.0190616
chr1	6603766	6603766	18	1	*	80	0.45	73	0.493151	41	0.439024	56	0.517857	0.0431507	0.0788328
chr1	6603769	6603769	3	1	*	77	0.454545	70	0.485714	41	0.487805	55	0.436364	0.0311688	-0.0514412
chr1	6680893	6680893	77124	1	*	102	0.970588	99	0.989899	50	0.98	52	1	0.0193108	0.02
chr1	6680940	6680940	47	1	*	115	0.982609	126	0.960317	62	0.983871	55	0.981818	-0.0222912	-0.00205279
chr1	6680945	6680945	5	1	*	112	0.964286	126	0.97619	61	1	54	1	0.0119048	0
chr1	6681006	6681006	61	1	*	103	0.970874	108	0.981481	55	1	48	1	0.0106077	0
chr1	6701782	6701782	20776	1	*	155	0.0193548	190	0	78	0	83	0.0361446	-0.0193548	0.0361446
chr1	6701792	6701792	10	1	*	170	0	195	0.0102564	79	0	84	0	0.0102564	0
chr1	6701795	6701795	3	1	*	170	0.0117647	198	0.0151515	80	0	85	0	0.00338681	0
chr1	6701804	6701804	9	1	*	178	0.00561798	205	0.00487805	82	0	86	0.0232558	-0.000739929	0.0232558
chr1	6701819	6701819	15	1	*	178	0.011236	208	0	82	0	90	0.0111111	-0.011236	0.0111111
chr1	6701827	6701827	8	1	*	178	0.011236	208	0.0192308	83	0	91	0.010989	0.00799481	0.010989
chr1	6701836	6701836	9	1	*	179	0.0111732	209	0.0287081	84	0	93	0.0215054	0.0175349	0.0215054
chr1	6701860	6701860	24	1	*	158	0.00632911	196	0.0255102	79	0	90	0.0111111	0.0191811	0.0111111
chr1	6701862	6701862	2	1	*	151	0.013245	196	0.00510204	80	0	90	0.0111111	-0.00814299	0.0111111
chr1	6701874	6701874	12	1	*	138	0.0144928	177	0	76	0	86	0.0232558	-0.0144928	0.0232558
chr1	6701876	6701876	2	1	*	134	0	173	0.0115607	75	0	86	0.0232558	0.0115607	0.0232558
chr1	6701886	6701886	10	1	*	126	0.015873	161	0.0248447	68	0	86	0.0232558	0.0089717	0.0232558
chr1	6701892	6701892	6	1	*	122	0.00819672	152	0.0197368	63	0.015873	82	0.0121951	0.0115401	-0.00367789
chr1	7940803	7940803	1238911	1	*	51	0.784314	53	0.773585	25	0.8	26	0.730769	-0.0107288	-0.0692308
chr1	7940844	7940844	41	1	*	64	0.34375	84	0.428571	29	0.448276	35	0.428571	0.0848214	-0.0197044
chr1	7940874	7940874	30	1	*	69	0.492754	86	0.488372	30	0.566667	35	0.542857	-0.00438153	-0.0238095
chr1	7940892	7940892	18	1	*	67	0.134328	87	0.252874	30	0.166667	36	0.194444	0.118545	0.0277778
chr1	9588855	9588855	1647963	1	*	52	0.0192308	65	0.0461538	41	0	48	0	0.0269231	0
chr1	9588863	9588863	8	1	*	61	0.0327869	67	0.0447761	43	0	50	0	0.0119892	0
chr1	9588871	9588871	8	1	*	67	0	74	0.0135135	46	0	54	0	0.0135135	0
chr1	9588879	9588879	8	1	*	76	0.0394737	79	0.0506329	48	0	56	0	0.0111592	0
chr1	9588887	9588887	8	1	*	81	0.0246914	82	0.0487805	50	0	55	0	0.0240891	0
chr1	9588902	9588902	15	1	*	91	0.021978	78	0.0384615	51	0.0196078	57	0	0.0164835	-0.0196078
chr1	9588910	9588910	8	1	*	96	0	88	0.0227273	53	0	57	0	0.0227273	0
chr1	9588920	9588920	10	1	*	100	0.02	96	0	53	0	54	0	-0.02	0
chr1	9588922	9588922	2	1	*	100	0.03	97	0.0309278	52	0.0192308	54	0	0.000927835	-0.0192308
chr1	9588945	9588945	23	1	*	91	0.021978	84	0.0357143	47	0.0212766	51	0	0.0137363	-0.0212766
chr1	9588947	9588947	2	1	*	91	0.010989	87	0	47	0	50	0	-0.010989	0
chr1	9588958	9588958	11	1	*	87	0.0229885	81	0	43	0	49	0	-0.0229885	0
chr1	9588968	9588968	10	1	*	82	0.0121951	73	0.0273973	42	0	43	0	0.0152021	0
chr1	9588972	9588972	4	1	*	80	0.0625	71	0.0140845	42	0	40	0.025	-0.0484155	0.025
chr1	9629940	9629940	40968	1	*	54	0.0185185	49	0	27	0	12	0	-0.0185185	0
chr1	9629965	9629965	25	1	*	63	0.015873	58	0	31	0	14	0	-0.015873	0
chr1	9629978	9629978	13	1	*	67	0.0149254	64	0.015625	34	0	19	0	0.000699627	0
chr1	9629992	9629992	14	1	*	68	0.0147059	67	0.0149254	34	0	17	0	0.000219491	0
chr1	9651675	9651675	21683	1	*	123	0.00813008	100	0.01	58	0.0172414	41	0	0.00186992	-0.0172414
chr1	9651683	9651683	8	1	*	121	0.0165289	99	0.040404	57	0	41	0	0.0238751	0
chr1	9651690	9651690	7	1	*	121	0.0330579	100	0.02	58	0	41	0.0243902	-0.0130579	0.0243902
chr1	9651695	9651695	5	1	*	120	0.0583333	100	0.07	57	0	41	0	0.0116667	0
chr1	9651700	9651700	5	1	*	119	0.0168067	99	0.020202	58	0	42	0	0.0033953	0
chr1	9651703	9651703	3	1	*	119	0.142857	99	0.262626	57	0	40	0	0.119769	0
chr1	9651705	9651705	2	1	*	119	0.0168067	98	0.0204082	54	0	40	0.025	0.00360144	0.025
chr1	9651710	9651710	5	1	*	115	0.0347826	97	0.103093	50	0	38	0.0263158	0.0683102	0.0263158
chr1	9651723	9651723	13	1	*	103	0.00970874	91	0.010989	50	0	35	0	0.00128027	0
chr1	9651734	9651734	11	1	*	96	0	86	0.0116279	50	0	36	0	0.0116279	0
chr1	9651736	9651736	2	1	*	93	0	85	0	50	0	35	0	0	0
chr1	9651743	9651743	7	1	*	88	0	81	0.0246914	47	0	34	0	0.0246914	0
chr1	9651749	9651749	6	1	*	78	0	79	0.0126582	48	0	31	0	0.0126582	0
chr1	9651754	9651754	5	1	*	75	0.0266667	76	0	46	0	27	0	-0.0266667	0
chr1	9651758	9651758	4	1	*	73	0.0273973	73	0.0410959	45	0	26	0	0.0136986	0
chr1	9651762	9651762	4	1	*	67	0.0298507	68	0	45	0	26	0	-0.0298507	0
chr1	9651764	9651764	2	1	*	65	0.0307692	65	0.0307692	44	0	26	0	0	0
chr1	10398995	10398995	747231	1	*	51	0	66	0.0151515	31	0	17	0.0588235	0.0151515	0.0588235
chr1	10399003	10399003	8	1	*	53	0	65	0	35	0	18	0	0	0
chr1	10399006	10399006	3	1	*	55	0.0545455	68	0.0147059	35	0	18	0.0555556	-0.0398396	0.0555556
chr1	10399009	10399009	3	1	*	55	0	69	0	36	0	18	0	0	0
chr1	10399017	10399017	8	1	*	58	0.0172414	72	0.0277778	36	0	18	0	0.0105364	0
chr1	10399021	10399021	4	1	*	58	0	71	0.0140845	36	0	18	0	0.0140845	0
chr1	10399027	10399027	6	1	*	59	0.0169492	74	0.0135135	36	0.0277778	19	0	-0.00343564	-0.0277778
chr1	10399031	10399031	4	1	*	59	0.0169492	75	0.04	37	0	19	0	0.0230508	0
chr1	10399050	10399050	19	1	*	58	0.0172414	74	0.027027	33	0	19	0	0.00978565	0
chr1	10399055	10399055	5	1	*	59	0.0169492	72	0.0277778	33	0	20	0	0.0108286	0
chr1	10399072	10399072	17	1	*	60	0.0166667	69	0.0144928	36	0	20	0	-0.00217391	0
chr1	10399079	10399079	7	1	*	59	0.0338983	65	0	36	0	17	0	-0.0338983	0
chr1	10399081	10399081	2	1	*	55	0	65	0.0153846	35	0	17	0	0.0153846	0
chr1	10399083	10399083	2	1	*	55	0.0181818	65	0	36	0	17	0	-0.0181818	0
chr1	10399086	10399086	3	1	*	55	0.0181818	63	0.015873	36	0.0277778	17	0	-0.0023088	-0.0277778
chr1	10399089	10399089	3	1	*	53	0	61	0.0327869	35	0.0571429	17	0	0.0327869	-0.0571429
chr1	10399096	10399096	7	1	*	52	0.0192308	57	0.0526316	35	0	17	0	0.0334008	0
chr1	11654560	11654560	1255464	1	*	14	0	14	0	11	0	16	0	0	0
chr1	11654565	11654565	5	1	*	12	0	12	0	11	0.0909091	16	0	0	-0.0909091
chr1	11663991	11663991	9426	1	*	77	0.571429	62	0.580645	46	0.586957	38	0.657895	0.00921659	0.0709382
chr1	11664000	11664000	9	1	*	82	0.329268	71	0.394366	46	0.456522	39	0.358974	0.0650979	-0.0975474
chr1	11664057	11664057	57	1	*	107	0.0373832	97	0.0618557	63	0.015873	53	0.0188679	0.0244725	0.00299491
chr1	11664059	11664059	2	1	*	114	0.0614035	94	0.0319149	60	0.0333333	53	0	-0.0294886	-0.0333333
chr1	11664083	11664083	24	1	*	125	0.024	106	0.00943396	77	0.025974	61	0.0163934	-0.014566	-0.00958058
chr1	11664104	11664104	21	1	*	124	0.0483871	116	0.00862069	78	0.025641	63	0	-0.0397664	-0.025641
chr1	11664112	11664112	8	1	*	119	0.00840336	118	0.0423729	81	0.037037	61	0.0163934	0.0339695	-0.0206436
chr1	11664119	11664119	7	1	*	117	0.025641	117	0.025641	87	0.045977	63	0.0634921	0	0.0175151
chr1	11664123	11664123	4	1	*	116	0.0172414	118	0.0338983	89	0.0224719	61	0.0327869	0.0166569	0.010315
chr1	11664125	11664125	2	1	*	113	0.0353982	116	0.0172414	88	0.0227273	59	0.0169492	-0.0181569	-0.00577812
chr1	11664127	11664127	2	1	*	112	0.00892857	117	0.017094	86	0.0232558	61	0.0163934	0.00816545	-0.00686237
chr1	11664131	11664131	4	1	*	110	0.0454545	116	0.0258621	87	0.045977	60	0	-0.0195925	-0.045977
chr1	11664140	11664140	9	1	*	114	0.0263158	114	0.0438596	85	0.0352941	57	0	0.0175439	-0.0352941
chr1	11664148	11664148	8	1	*	112	0.0178571	119	0.0168067	88	0.0340909	55	0	-0.00105042	-0.0340909
chr1	11664157	11664157	9	1	*	122	0.0491803	124	0.0403226	89	0.0561798	58	0.0172414	-0.00885775	-0.0389384
chr1	11664181	11664181	24	1	*	116	0.0172414	125	0	89	0.011236	53	0	-0.0172414	-0.011236
chr1	11664185	11664185	4	1	*	116	0.0172414	127	0.023622	84	0.0119048	52	0	0.00638067	-0.0119048
chr1	11664188	11664188	3	1	*	117	0.034188	127	0.023622	83	0.0240964	51	0	-0.010566	-0.0240964
chr1	11664217	11664217	29	1	*	107	0	115	0.0173913	74	0.0135135	48	0	0.0173913	-0.0135135
chr1	11664224	11664224	7	1	*	98	0.0204082	104	0.0192308	66	0.0151515	46	0	-0.00117739	-0.0151515
chr1	11664229	11664229	5	1	*	94	0.0106383	100	0	65	0.0153846	45	0	-0.0106383	-0.0153846
chr1	11664237	11664237	8	1	*	93	0.0322581	97	0.0206186	64	0.015625	43	0	-0.0116395	-0.015625
chr1	11664259	11664259	22	1	*	83	0	85	0	52	0.0384615	41	0	0	-0.0384615
chr1	12166915	12166915	502656	1	*	29	0.0689655	34	0	21	0	17	0	-0.0689655	0
chr1	12166927	12166927	12	1	*	34	0.0294118	36	0	23	0	17	0	-0.0294118	0
chr1	12166937	12166937	10	1	*	41	0	38	0.0263158	22	0	18	0	0.0263158	0
chr1	12166942	12166942	5	1	*	41	0	39	0.025641	24	0	18	0	0.025641	0
chr1	12166947	12166947	5	1	*	43	0.0465116	40	0	23	0	16	0	-0.0465116	0
chr1	12166950	12166950	3	1	*	44	0	42	0	25	0	17	0	0	0
chr1	12166966	12166966	16	1	*	46	0.0217391	45	0.0222222	24	0	16	0	0.000483092	0
chr1	12166974	12166974	8	1	*	47	0	46	0.0217391	24	0	17	0	0.0217391	0
chr1	12166976	12166976	2	1	*	47	0.0638298	47	0	24	0	17	0	-0.0638298	0
chr1	12166984	12166984	8	1	*	49	0.0204082	48	0.0208333	24	0	18	0	0.00042517	0
chr1	12166994	12166994	10	1	*	47	0	48	0.0208333	21	0	15	0	0.0208333	0
chr1	12167004	12167004	10	1	*	46	0	47	0	20	0	16	0	0	0
chr1	12167008	12167008	4	1	*	45	0	46	0.0217391	20	0	15	0	0.0217391	0
chr1	12167013	12167013	5	1	*	43	0.0465116	45	0	20	0	15	0	-0.0465116	0
chr1	12167031	12167031	18	1	*	38	0	37	0.0540541	18	0	15	0	0.0540541	0
chr1	12167041	12167041	10	1	*	35	0	33	0	18	0	15	0	0	0
chr1	12167047	12167047	6	1	*	32	0	31	0	18	0	15	0	0	0
chr1	12167049	12167049	2	1	*	32	0.03125	29	0.0689655	17	0	12	0	0.0377155	0
chr1	13583754	13583754	1416705	1	*	45	0.977778	86	1	35	1	37	1	0.0222222	0
chr1	13583768	13583768	14	1	*	46	0.978261	92	0.98913	37	1	36	1	0.0108696	0
chr1	13583772	13583772	4	1	*	49	0.979592	96	0.979167	37	0.891892	36	0.972222	-0.00042517	0.0803303
chr1	13583778	13583778	6	1	*	49	1	94	1	37	1	37	1	0	0
chr1	13583786	13583786	8	1	*	51	0.960784	92	0.98913	35	0.971429	40	1	0.0283461	0.0285714
chr1	13583794	13583794	8	1	*	51	0.784314	88	0.863636	33	0.757576	37	0.837838	0.0793226	0.0802621
chr1	13583816	13583816	22	1	*	67	1	101	0.980198	38	0.973684	46	1	-0.019802	0.0263158
chr1	13583820	13583820	4	1	*	70	0.985714	105	0.971429	41	0.97561	51	1	-0.0142857	0.0243902
chr1	13583851	13583851	31	1	*	63	0.968254	98	0.959184	39	0.974359	50	0.98	-0.00907029	0.00564103
chr1	13583875	13583875	24	1	*	53	0.981132	78	0.974359	32	1	42	0.952381	-0.0067731	-0.047619
chr1	13583892	13583892	17	1	*	42	0.928571	63	0.888889	24	0.916667	38	0.842105	-0.0396825	-0.0745614
chr1	13584185	13584185	293	1	*	90	0.666667	100	0.72	64	0.65625	50	0.7	0.0533333	0.04375
chr1	13584203	13584203	18	1	*	100	0.92	110	0.927273	69	0.884058	56	0.982143	0.00727273	0.0980849
chr1	13584205	13584205	2	1	*	100	0.92	110	0.909091	70	0.928571	58	0.982759	-0.0109091	0.0541872
chr1	13584226	13584226	21	1	*	114	0.894737	130	0.915385	73	0.917808	65	0.984615	0.0206478	0.0668072
chr1	13584235	13584235	9	1	*	114	0.912281	130	0.946154	69	0.884058	66	0.969697	0.0338731	0.085639
chr1	13584243	13584243	8	1	*	114	0.877193	127	0.897638	71	0.887324	67	0.985075	0.0204448	0.0977507
chr1	13584246	13584246	3	1	*	95	0.873684	105	0.87619	49	0.938776	52	0.961538	0.00250627	0.022763
chr1	13584263	13584263	17	1	*	113	0.867257	119	0.882353	65	0.907692	59	0.966102	0.0150963	0.0584094
chr1	13584272	13584272	9	1	*	106	0.811321	119	0.890756	61	0.819672	60	0.883333	0.0794355	0.0636612
chr1	13584291	13584291	19	1	*	94	0.93617	108	0.972222	56	0.964286	52	0.961538	0.036052	-0.00274725
chr1	13584299	13584299	8	1	*	90	0.722222	101	0.732673	53	0.754717	51	0.803922	0.010451	0.0492046
chr1	13584301	13584301	2	1	*	90	0.877778	99	0.868687	52	0.865385	48	0.875	-0.00909091	0.00961538
chr1	13584310	13584310	9	1	*	79	0.898734	89	0.921348	52	0.865385	45	0.911111	0.0226141	0.0457265
chr1	13584322	13584322	12	1	*	69	0.797101	84	0.761905	50	0.76	43	0.744186	-0.0351967	-0.015814
chr1	15152486	15152486	1568164	1	*	50	0	75	0.04	27	0	24	0	0.04	0
chr1	15152496	15152496	10	1	*	52	0.0192308	82	0.0121951	29	0	24	0	-0.00703565	0
chr1	15152509	15152509	13	1	*	52	0.0192308	89	0	31	0	27	0	-0.0192308	0
chr1	15152514	15152514	5	1	*	54	0.0185185	91	0.021978	32	0	28	0	0.0034595	0
chr1	15152525	15152525	11	1	*	58	0	94	0.0106383	33	0	31	0	0.0106383	0
chr1	15152543	15152543	18	1	*	59	0	98	0.0204082	33	0	30	0	0.0204082	0
chr1	15152577	15152577	34	1	*	51	0.0196078	91	0	29	0	29	0	-0.0196078	0
chr1	15152599	15152599	22	1	*	44	0	86	0.0116279	26	0	28	0	0.0116279	0
chr1	15152614	15152614	15	1	*	42	0	78	0	26	0	26	0	0	0
chr1	15153700	15153700	1086	1	*	37	0	59	0.0338983	22	0.0454545	18	0	0.0338983	-0.0454545
chr1	15153707	15153707	7	1	*	45	0	63	0	24	0	19	0.0526316	0	0.0526316
chr1	15153714	15153714	7	1	*	50	0	68	0.0294118	26	0	19	0	0.0294118	0
chr1	15153716	15153716	2	1	*	51	0.0196078	71	0.056338	26	0	20	0	0.0367302	0
chr1	15153730	15153730	14	1	*	58	0.0172414	78	0.025641	32	0	26	0.0769231	0.00839965	0.0769231
chr1	15153734	15153734	4	1	*	58	0	80	0.0375	33	0	26	0.0384615	0.0375	0.0384615
chr1	15153737	15153737	3	1	*	61	0.0163934	82	0.0243902	36	0.0277778	26	0.0384615	0.0079968	0.0106838
chr1	15153740	15153740	3	1	*	61	0.0327869	83	0.0240964	37	0	27	0.037037	-0.0086905	0.037037
chr1	15153751	15153751	11	1	*	69	0.0144928	85	0.0352941	38	0	29	0.0344828	0.0208014	0.0344828
chr1	15153753	15153753	2	1	*	71	0.0140845	86	0.0116279	38	0	31	0.0322581	-0.0024566	0.0322581
chr1	15153762	15153762	9	1	*	74	0.027027	88	0.0340909	41	0	30	0.0666667	0.00706388	0.0666667
chr1	15153773	15153773	11	1	*	77	0.012987	89	0.0337079	42	0	32	0.03125	0.0207209	0.03125
chr1	15153793	15153793	20	1	*	76	0	89	0	43	0	32	0.03125	0	0.03125
chr1	15153810	15153810	17	1	*	74	0.027027	87	0.0344828	42	0	35	0.0285714	0.00745573	0.0285714
chr1	15153818	15153818	8	1	*	71	0	85	0.0235294	40	0	33	0.030303	0.0235294	0.030303
chr1	15681415	15681415	527597	1	*	137	0.890511	166	0.879518	84	0.928571	96	0.916667	-0.0109929	-0.0119048
chr1	15681513	15681513	98	1	*	187	0.983957	229	0.960699	101	0.990099	104	1	-0.0232585	0.00990099
chr1	17205086	17205086	1523573	1	*	66	0.954545	78	0.987179	31	1	22	0.909091	0.032634	-0.0909091
chr1	17438518	17438518	233432	1	*	53	0	78	0	25	0	37	0	0	0
chr1	17438520	17438520	2	1	*	53	0	78	0.0128205	25	0	39	0	0.0128205	0
chr1	17438536	17438536	16	1	*	63	0.031746	81	0.0123457	27	0	40	0	-0.0194004	0
chr1	17438544	17438544	8	1	*	67	0.0149254	88	0.0227273	27	0.037037	43	0.0232558	0.0078019	-0.0137812
chr1	17438547	17438547	3	1	*	68	0.0147059	90	0.0222222	27	0	43	0.0232558	0.00751634	0.0232558
chr1	17438558	17438558	11	1	*	72	0.0138889	93	0.0322581	27	0	44	0	0.0183692	0
chr1	17438572	17438572	14	1	*	69	0.0144928	91	0.021978	24	0	44	0	0.00748527	0
chr1	17438574	17438574	2	1	*	51	0.0196078	74	0.0405405	21	0	33	0	0.0209327	0
chr1	17438588	17438588	14	1	*	66	0.0454545	83	0.0481928	23	0	41	0	0.00273823	0
chr1	17438594	17438594	6	1	*	63	0.015873	80	0	22	0	40	0	-0.015873	0
chr1	17438603	17438603	9	1	*	61	0	73	0.0273973	19	0	37	0.027027	0.0273973	0.027027
chr1	17439677	17439677	1074	1	*	46	0.0217391	23	0.0434783	14	0	12	0	0.0217391	0
chr1	20633372	20633372	3193695	1	*	82	0.0243902	54	0	38	0.0263158	37	0.027027	-0.0243902	0.000711238
chr1	20633389	20633389	17	1	*	93	0.0430108	62	0	43	0	38	0.0263158	-0.0430108	0.0263158
chr1	20633397	20633397	8	1	*	97	0.0309278	64	0.015625	42	0	39	0	-0.0153028	0
chr1	20633399	20633399	2	1	*	98	0.0306122	63	0.031746	43	0	40	0	0.00113379	0
chr1	20633402	20633402	3	1	*	99	0	67	0	44	0	40	0	0	0
chr1	20633407	20633407	5	1	*	100	0.03	68	0.0441176	46	0	42	0	0.0141176	0
chr1	20633418	20633418	11	1	*	102	0.0196078	68	0.0441176	47	0	43	0	0.0245098	0
chr1	20633420	20633420	2	1	*	102	0.0490196	69	0.0144928	46	0	43	0	-0.0345269	0
chr1	20633427	20633427	7	1	*	100	0.03	69	0.0434783	48	0	41	0	0.0134783	0
chr1	20633433	20633433	6	1	*	101	0	66	0	47	0.0212766	40	0	0	-0.0212766
chr1	20633443	20633443	10	1	*	92	0	64	0	43	0	39	0	0	0
chr1	20633449	20633449	6	1	*	94	0.0319149	64	0	44	0.0227273	38	0.0263158	-0.0319149	0.00358852
chr1	20633455	20633455	6	1	*	88	0.0227273	62	0	43	0	35	0.0571429	-0.0227273	0.0571429
chr1	20633466	20633466	11	1	*	81	0.0123457	60	0.0166667	39	0	34	0.0294118	0.00432099	0.0294118
chr1	20633486	20633486	20	1	*	68	0.0147059	53	0.0377358	35	0	30	0	0.02303	0
chr1	20633489	20633489	3	1	*	66	0.030303	50	0.02	35	0	29	0	-0.010303	0
chr1	20633496	20633496	7	1	*	57	0.0175439	46	0	30	0	25	0	-0.0175439	0
chr1	20633499	20633499	3	1	*	54	0.0185185	44	0.0454545	29	0	24	0	0.026936	0
chr1	20633508	20633508	9	1	*	41	0.0243902	36	0.0555556	25	0	23	0.0434783	0.0311653	0.0434783
chr1	20633514	20633514	6	1	*	35	0	33	0	24	0	21	0.047619	0	0.047619
chr1	20633517	20633517	3	1	*	35	0.0571429	31	0	24	0	20	0.05	-0.0571429	0.05
chr1	21279522	21279522	646005	1	*	82	1	69	0.956522	31	1	27	1	-0.0434783	0
chr1	21279558	21279558	36	1	*	81	0.975309	72	1	34	0.970588	21	1	0.0246914	0.0294118
chr1	21279564	21279564	6	1	*	79	1	69	0.971014	33	0.969697	21	1	-0.0289855	0.030303
chr1	21279590	21279590	26	1	*	63	0.936508	58	0.948276	28	1	21	0.952381	0.0117679	-0.047619
chr1	21290148	21290148	10558	1	*	141	0.0141844	163	0.0184049	73	0.0136986	72	0	0.00422051	-0.0136986
chr1	21290151	21290151	3	1	*	143	0.041958	163	0.0245399	80	0.0125	73	0	-0.0174182	-0.0125
chr1	21290177	21290177	26	1	*	160	0.0375	185	0.0324324	87	0.0229885	75	0.0266667	-0.00506757	0.00367816
chr1	21290190	21290190	13	1	*	164	0.0182927	193	0	88	0	78	0	-0.0182927	0
chr1	21290205	21290205	15	1	*	160	0.00625	192	0.015625	88	0	80	0	0.009375	0
chr1	21290207	21290207	2	1	*	159	0.0188679	191	0.0104712	88	0.0113636	80	0	-0.00839672	-0.0113636
chr1	21290211	21290211	4	1	*	160	0.025	194	0.00515464	89	0	79	0	-0.0198454	0
chr1	21290223	21290223	12	1	*	155	0.00645161	186	0.0107527	87	0.0114943	77	0	0.00430108	-0.0114943
chr1	21290229	21290229	6	1	*	151	0.0331126	180	0.0222222	85	0	76	0	-0.0108904	0
chr1	21290238	21290238	9	1	*	131	0.0229008	158	0.00632911	78	0.0128205	72	0.0138889	-0.0165716	0.00106838
chr1	21290241	21290241	3	1	*	127	0.0314961	156	0.0192308	76	0.0131579	73	0.0136986	-0.0122653	0.000540735
chr1	21290244	21290244	3	1	*	122	0.0327869	151	0.013245	75	0.0133333	73	0	-0.0195419	-0.0133333
chr1	21290247	21290247	3	1	*	117	0.017094	149	0.0201342	74	0.0135135	73	0	0.00304021	-0.0135135
chr1	21290250	21290250	3	1	*	113	0.0353982	144	0.0347222	72	0.0138889	69	0	-0.000676008	-0.0138889
chr1	21290252	21290252	2	1	*	111	0.027027	141	0.035461	73	0.0136986	67	0	0.00843397	-0.0136986
chr1	21290257	21290257	5	1	*	106	0.00943396	127	0.0393701	69	0.0144928	69	0	0.0299361	-0.0144928
chr1	21290262	21290262	5	1	*	99	0.0606061	113	0	64	0	65	0	-0.0606061	0
chr1	21290275	21290275	13	1	*	83	0.0361446	91	0.043956	61	0	61	0	0.00781147	0
chr1	21290281	21290281	6	1	*	81	0.0123457	83	0	63	0	56	0	-0.0123457	0
chr1	21290287	21290287	6	1	*	74	0.027027	81	0.0246914	58	0	52	0.0192308	-0.00233567	0.0192308
chr1	21290294	21290294	7	1	*	65	0.0153846	73	0.0136986	57	0.0175439	48	0	-0.00168599	-0.0175439
chr1	21290397	21290397	103	1	*	34	0	39	0	23	0.0434783	29	0	0	-0.0434783
chr1	21290405	21290405	8	1	*	34	0	42	0	22	0.0454545	30	0	0	-0.0454545
chr1	21290410	21290410	5	1	*	33	0.030303	45	0.0222222	21	0.047619	27	0	-0.00808081	-0.047619
chr1	21290428	21290428	18	1	*	31	0.0322581	46	0	18	0.166667	28	0	-0.0322581	-0.166667
chr1	21290438	21290438	10	1	*	34	0	44	0.0454545	18	0.111111	28	0	0.0454545	-0.111111
chr1	21290445	21290445	7	1	*	34	0.0294118	48	0.0416667	17	0.117647	27	0.037037	0.0122549	-0.08061
chr1	21290453	21290453	8	1	*	36	0	48	0.0416667	17	0.0588235	23	0	0.0416667	-0.0588235
chr1	21290468	21290468	15	1	*	35	0	42	0	18	0.111111	23	0	0	-0.111111
chr1	21290477	21290477	9	1	*	34	0	42	0	16	0.1875	23	0	0	-0.1875
chr1	21290491	21290491	14	1	*	35	0.0285714	38	0.0526316	15	0.133333	22	0	0.0240602	-0.133333
chr1	21290493	21290493	2	1	*	33	0	39	0.0512821	14	0.0714286	21	0	0.0512821	-0.0714286
chr1	21290497	21290497	4	1	*	33	0	39	0.0769231	14	0.0714286	22	0	0.0769231	-0.0714286
chr1	21290508	21290508	11	1	*	31	0	36	0	12	0.0833333	22	0	0	-0.0833333
chr1	21290513	21290513	5	1	*	29	0.0344828	37	0.027027	11	0.181818	20	0	-0.00745573	-0.181818
chr1	21290523	21290523	10	1	*	26	0.0769231	34	0.0882353	11	0.0909091	20	0	0.0113122	-0.0909091
chr1	22636660	22636660	1346137	1	*	213	0.0657277	252	0.0753968	101	0.0594059	130	0.0846154	0.00966913	0.0252094
chr1	22653139	22653139	16479	1	*	26	0.230769	26	0.192308	15	0.133333	15	0	-0.0384615	-0.133333
chr1	22653177	22653177	38	1	*	46	0.673913	39	0.666667	24	0.583333	17	0.823529	-0.00724638	0.240196
chr1	22653197	22653197	20	1	*	43	0.860465	35	0.942857	21	1	18	0.888889	0.082392	-0.111111
chr1	22653219	22653219	22	1	*	46	0.913043	30	0.9	20	1	20	0.85	-0.0130435	-0.15
chr1	22653224	22653224	5	1	*	43	0.953488	29	0.896552	20	1	21	0.952381	-0.0569366	-0.047619
chr1	22653229	22653229	5	1	*	42	0.785714	27	0.962963	19	0.842105	20	0.85	0.177249	0.00789474
chr1	22653246	22653246	17	1	*	39	0.692308	22	0.727273	19	0.789474	18	0.611111	0.034965	-0.178363
chr1	23531143	23531143	877897	1	*	36	0	35	0	22	0	16	0.0625	0	0.0625
chr1	23531146	23531146	3	1	*	38	0.0263158	36	0	22	0.0454545	17	0.117647	-0.0263158	0.0721925
chr1	23531152	23531152	6	1	*	39	0	37	0	22	0	18	0.0555556	0	0.0555556
chr1	23531154	23531154	2	1	*	39	0.025641	38	0	22	0	18	0.111111	-0.025641	0.111111
chr1	23531159	23531159	5	1	*	39	0	38	0	22	0.0454545	17	0.0588235	0	0.013369
chr1	23531182	23531182	23	1	*	40	0.025	38	0	22	0	19	0.0526316	-0.025	0.0526316
chr1	23531191	23531191	9	1	*	42	0	38	0	21	0	20	0.05	0	0.05
chr1	23531202	23531202	11	1	*	42	0	38	0	21	0	20	0.05	0	0.05
chr1	23531207	23531207	5	1	*	42	0	38	0	21	0	21	0.047619	0	0.047619
chr1	23531269	23531269	62	1	*	18	0.0555556	21	0	13	0	11	0	-0.0555556	0
chr1	23559481	23559481	28212	1	*	58	0	57	0.0350877	17	0	27	0	0.0350877	0
chr1	23559499	23559499	18	1	*	55	0	57	0	16	0	27	0	0	0
chr1	23559501	23559501	2	1	*	56	0	57	0.0175439	16	0	26	0	0.0175439	0
chr1	23559503	23559503	2	1	*	56	0	57	0.0175439	16	0	26	0	0.0175439	0
chr1	23559507	23559507	4	1	*	56	0	57	0.0350877	16	0	25	0	0.0350877	0
chr1	23559511	23559511	4	1	*	55	0	57	0.0175439	16	0.0625	25	0.04	0.0175439	-0.0225
chr1	23559514	23559514	3	1	*	53	0	57	0.0350877	16	0	25	0	0.0350877	0
chr1	23559516	23559516	2	1	*	55	0.0363636	57	0.0526316	17	0	25	0	0.0162679	0
chr1	23559519	23559519	3	1	*	55	0.0181818	56	0.0357143	17	0	25	0	0.0175325	0
chr1	23559549	23559549	30	1	*	49	0	50	0	13	0	22	0	0	0
chr1	23559571	23559571	22	1	*	37	0	33	0	12	0	19	0	0	0
chr1	23559576	23559576	5	1	*	33	0.030303	33	0.030303	12	0	19	0	0	0
chr1	23691715	23691715	132139	1	*	71	0	71	0.0140845	38	0	28	0.0357143	0.0140845	0.0357143
chr1	23691728	23691728	13	1	*	78	0.025641	81	0	51	0.0196078	30	0	-0.025641	-0.0196078
chr1	23691764	23691764	36	1	*	93	0.0107527	95	0.0210526	53	0	36	0	0.0102999	0
chr1	23691787	23691787	23	1	*	35	0	40	0	17	0	12	0	0	0
chr1	23691791	23691791	4	1	*	92	0	97	0	54	0.0185185	35	0	0	-0.0185185
chr1	23691800	23691800	9	1	*	89	0.011236	97	0.0412371	54	0.0185185	36	0	0.0300012	-0.0185185
chr1	23691828	23691828	28	1	*	94	0.0106383	93	0.0107527	58	0	35	0	0.00011439	0
chr1	23692639	23692639	811	1	*	54	0	70	0	20	0	34	0	0	0
chr1	23692648	23692648	9	1	*	54	0.0185185	69	0.0434783	22	0	33	0	0.0249597	0
chr1	23692654	23692654	6	1	*	55	0.0545455	69	0.057971	21	0.047619	33	0.030303	0.00342556	-0.017316
chr1	23692703	23692703	49	1	*	45	0.0444444	68	0.0294118	20	0	28	0	-0.0150327	0
chr1	23692705	23692705	2	1	*	45	0.0444444	63	0.015873	20	0	28	0	-0.0285714	0
chr1	23743059	23743059	50354	1	*	65	0.0769231	85	0.188235	34	0.117647	28	0.142857	0.111312	0.0252101
chr1	23743105	23743105	46	1	*	65	0.123077	92	0.108696	35	0.0285714	32	0.125	-0.0143813	0.0964286
chr1	23743115	23743115	10	1	*	70	0.0142857	99	0.020202	38	0.0263158	35	0.0857143	0.00591631	0.0593985
chr1	23743143	23743143	28	1	*	63	0	87	0.0344828	39	0.025641	28	0.0357143	0.0344828	0.0100733
chr1	23743145	23743145	2	1	*	64	0	84	0.0357143	38	0	28	0	0.0357143	0
chr1	23743159	23743159	14	1	*	57	0.0175439	77	0.0519481	34	0	28	0	0.0344042	0
chr1	23743404	23743404	245	1	*	30	0	22	0	18	0	13	0	0	0
chr1	23743406	23743406	2	1	*	30	0.0666667	22	0	19	0	13	0	-0.0666667	0
chr1	23743412	23743412	6	1	*	31	0	22	0	20	0.05	14	0	0	-0.05
chr1	23743418	23743418	6	1	*	34	0.0294118	25	0	21	0	15	0.0666667	-0.0294118	0.0666667
chr1	23743421	23743421	3	1	*	33	0	26	0	22	0	17	0	0	0
chr1	23743431	23743431	10	1	*	33	0	31	0	23	0	17	0	0	0
chr1	23743438	23743438	7	1	*	33	0	30	0	24	0	18	0	0	0
chr1	23743446	23743446	8	1	*	33	0	31	0	25	0	18	0	0	0
chr1	23743451	23743451	5	1	*	36	0.0277778	32	0	25	0	18	0	-0.0277778	0
chr1	23743457	23743457	6	1	*	37	0.027027	34	0.0588235	25	0	17	0.0588235	0.0317965	0.0588235
chr1	23743459	23743459	2	1	*	39	0.0512821	34	0	25	0	17	0	-0.0512821	0
chr1	23743462	23743462	3	1	*	42	0.0238095	34	0.0588235	24	0	18	0	0.035014	0
chr1	23743464	23743464	2	1	*	42	0.0238095	34	0	23	0	18	0	-0.0238095	0
chr1	23743476	23743476	12	1	*	41	0.0243902	36	0	23	0	18	0	-0.0243902	0
chr1	23743479	23743479	3	1	*	41	0.0487805	37	0	20	0	18	0	-0.0487805	0
chr1	23743488	23743488	9	1	*	41	0.0243902	34	0	22	0	18	0	-0.0243902	0
chr1	23743490	23743490	2	1	*	40	0.05	34	0.0294118	22	0	18	0	-0.0205882	0
chr1	23743502	23743502	12	1	*	38	0.0263158	33	0	22	0	18	0	-0.0263158	0
chr1	23743508	23743508	6	1	*	38	0.0526316	31	0	21	0	18	0	-0.0526316	0
chr1	23743511	23743511	3	1	*	35	0.0285714	31	0	21	0	18	0	-0.0285714	0
chr1	23743517	23743517	6	1	*	32	0.03125	30	0	19	0	17	0	-0.03125	0
chr1	23743520	23743520	3	1	*	32	0.03125	30	0.0333333	19	0	15	0	0.00208333	0
chr1	23825368	23825368	81848	1	*	66	0.0151515	63	0	36	0	31	0	-0.0151515	0
chr1	23825384	23825384	16	1	*	73	0	69	0.0289855	41	0	34	0	0.0289855	0
chr1	23825387	23825387	3	1	*	75	0.0133333	70	0	42	0.0238095	35	0	-0.0133333	-0.0238095
chr1	23825389	23825389	2	1	*	75	0	70	0.0285714	42	0.0238095	37	0	0.0285714	-0.0238095
chr1	23825395	23825395	6	1	*	81	0	75	0.0266667	44	0.0227273	39	0.025641	0.0266667	0.00291375
chr1	23825433	23825433	38	1	*	100	0.03	97	0.0206186	67	0.0447761	51	0	-0.00938144	-0.0447761
chr1	23825435	23825435	2	1	*	105	0.00952381	97	0.0309278	66	0.030303	50	0	0.021404	-0.030303
chr1	23825454	23825454	19	1	*	110	0	100	0.03	64	0.015625	51	0	0.03	-0.015625
chr1	23825456	23825456	2	1	*	112	0.0267857	101	0.029703	64	0.015625	50	0	0.00291726	-0.015625
chr1	23825462	23825462	6	1	*	112	0.00892857	99	0.010101	66	0.0151515	51	0	0.00117244	-0.0151515
chr1	23825470	23825470	8	1	*	111	0	96	0.0208333	67	0.0149254	53	0	0.0208333	-0.0149254
chr1	23825481	23825481	11	1	*	109	0.00917431	87	0	67	0.0149254	48	0	-0.00917431	-0.0149254
chr1	23825483	23825483	2	1	*	108	0	88	0.0227273	66	0.0151515	48	0	0.0227273	-0.0151515
chr1	23825489	23825489	6	1	*	105	0	85	0	69	0.0144928	50	0	0	-0.0144928
chr1	23825495	23825495	6	1	*	99	0.020202	83	0.0120482	70	0.0142857	51	0	-0.00815383	-0.0142857
chr1	23825503	23825503	8	1	*	95	0.0105263	81	0.0123457	68	0.0294118	51	0	0.00181936	-0.0294118
chr1	23825506	23825506	3	1	*	96	0.03125	79	0.0126582	65	0.0153846	51	0	-0.0185918	-0.0153846
chr1	23825515	23825515	9	1	*	96	0.03125	75	0	63	0.015873	51	0	-0.03125	-0.015873
chr1	23980301	23980301	154786	1	*	96	0	91	0.010989	43	0	44	0	0.010989	0
chr1	23980305	23980305	4	1	*	100	0.01	92	0.0108696	46	0	45	0	0.000869565	0
chr1	23980307	23980307	2	1	*	102	0.0392157	95	0.0105263	47	0	45	0.0222222	-0.0286894	0.0222222
chr1	23980316	23980316	9	1	*	103	0.0194175	102	0.00980392	55	0	47	0.0212766	-0.00961355	0.0212766
chr1	23980320	23980320	4	1	*	105	0.0285714	107	0.0186916	58	0	47	0.0212766	-0.00987984	0.0212766
chr1	23980356	23980356	36	1	*	108	0.00925926	121	0	64	0	54	0	-0.00925926	0
chr1	23980363	23980363	7	1	*	109	0.00917431	122	0.0245902	64	0	53	0	0.0154159	0
chr1	23980373	23980373	10	1	*	106	0.0188679	116	0.0172414	63	0	54	0	-0.00162655	0
chr1	23980375	23980375	2	1	*	105	0.00952381	112	0.0178571	62	0.016129	51	0	0.00833333	-0.016129
chr1	23980389	23980389	14	1	*	99	0.030303	106	0.0283019	60	0	46	0	-0.00200114	0
chr1	23980414	23980414	25	1	*	75	0.0133333	93	0.0107527	54	0	37	0	-0.00258065	0
chr1	23980416	23980416	2	1	*	75	0.04	91	0	53	0	38	0	-0.04	0
chr1	24745360	24745360	764944	1	*	38	0	44	0.0454545	19	0.0526316	16	0	0.0454545	-0.0526316
chr1	24745365	24745365	5	1	*	40	0.025	45	0.0222222	21	0	17	0	-0.00277778	0
chr1	24745372	24745372	7	1	*	44	0	48	0	26	0	17	0	0	0
chr1	24745389	24745389	17	1	*	55	0	51	0	28	0	20	0	0	0
chr1	24745391	24745391	2	1	*	56	0.0892857	53	0.0566038	28	0	20	0	-0.0326819	0
chr1	24745398	24745398	7	1	*	59	0	60	0.0333333	31	0	22	0	0.0333333	0
chr1	24745405	24745405	7	1	*	62	0	61	0.0163934	34	0	25	0	0.0163934	0
chr1	24745425	24745425	20	1	*	72	0.0277778	66	0.0454545	32	0.03125	30	0	0.0176768	-0.03125
chr1	24745436	24745436	11	1	*	75	0.0266667	64	0.015625	30	0	30	0	-0.0110417	0
chr1	24745439	24745439	3	1	*	77	0.012987	64	0	31	0	30	0	-0.012987	0
chr1	24745442	24745442	3	1	*	77	0	65	0	31	0.0322581	31	0	0	-0.0322581
chr1	24745454	24745454	12	1	*	77	0	64	0.015625	32	0	32	0	0.015625	0
chr1	24745463	24745463	9	1	*	79	0.0126582	64	0	31	0	32	0	-0.0126582	0
chr1	24745466	24745466	3	1	*	77	0.012987	64	0	29	0	30	0	-0.012987	0
chr1	24745473	24745473	7	1	*	75	0.04	62	0.0322581	30	0	30	0	-0.00774194	0
chr1	24745480	24745480	7	1	*	73	0.0136986	62	0.0483871	28	0	30	0	0.0346885	0
chr1	24745491	24745491	11	1	*	70	0.0142857	63	0	26	0	29	0	-0.0142857	0
chr1	25543559	25543559	798068	1	*	47	0	49	0.0204082	29	0.0344828	31	0	0.0204082	-0.0344828
chr1	25543564	25543564	5	1	*	46	0.0217391	49	0.0204082	30	0.0333333	29	0	-0.00133097	-0.0333333
chr1	25543569	25543569	5	1	*	46	0.0217391	53	0	30	0.0333333	32	0	-0.0217391	-0.0333333
chr1	25543572	25543572	3	1	*	50	0.04	54	0.0185185	30	0.0333333	32	0	-0.0214815	-0.0333333
chr1	25543576	25543576	4	1	*	52	0	57	0	32	0.03125	34	0	0	-0.03125
chr1	25543579	25543579	3	1	*	52	0	58	0.0344828	33	0.030303	35	0	0.0344828	-0.030303
chr1	25543581	25543581	2	1	*	53	0	59	0.0169492	33	0.030303	35	0	0.0169492	-0.030303
chr1	25543584	25543584	3	1	*	56	0	58	0	35	0.0285714	36	0	0	-0.0285714
chr1	25543610	25543610	26	1	*	62	0.016129	76	0.0131579	38	0.0263158	42	0	-0.00297114	-0.0263158
chr1	25543612	25543612	2	1	*	63	0	74	0.027027	38	0.0263158	43	0	0.027027	-0.0263158
chr1	25543619	25543619	7	1	*	64	0.015625	78	0.0128205	38	0.0263158	44	0	-0.00280449	-0.0263158
chr1	25543621	25543621	2	1	*	65	0.0461538	78	0.0384615	39	0.025641	43	0.0232558	-0.00769231	-0.00238521
chr1	25543623	25543623	2	1	*	63	0	76	0	38	0.0263158	43	0	0	-0.0263158
chr1	25543626	25543626	3	1	*	66	0.0151515	77	0.012987	36	0.0277778	43	0	-0.0021645	-0.0277778
chr1	25543634	25543634	8	1	*	65	0.0461538	76	0	37	0.027027	43	0	-0.0461538	-0.027027
chr1	25543638	25543638	4	1	*	64	0	75	0.0133333	36	0.0277778	43	0	0.0133333	-0.0277778
chr1	25543655	25543655	17	1	*	62	0	75	0.0266667	36	0.0277778	41	0	0.0266667	-0.0277778
chr1	25562793	25562793	19138	1	*	80	0.3125	103	0.330097	40	0.55	44	0.386364	0.0175971	-0.163636
chr1	25562847	25562847	54	1	*	60	0.983333	79	0.987342	41	0.95122	39	0.974359	0.00400844	0.0231395
chr1	25799894	25799894	237047	1	*	123	0.0487805	143	0.048951	81	0.037037	55	0.0363636	0.000170561	-0.000673401
chr1	25799924	25799924	30	1	*	166	0.114458	162	0.166667	88	0.125	64	0.078125	0.0522088	-0.046875
chr1	25799951	25799951	27	1	*	190	0.0842105	186	0.0752688	98	0.142857	68	0.0735294	-0.00894171	-0.0693277
chr1	25799959	25799959	8	1	*	181	0.0497238	177	0.0282486	93	0.0322581	65	0.0153846	-0.0214752	-0.0168734
chr1	25799969	25799969	10	1	*	187	0.0427807	187	0.0802139	97	0.0515464	69	0.0144928	0.0374332	-0.0370536
chr1	25799971	25799971	2	1	*	185	0.0756757	188	0.101064	97	0.123711	68	0.0735294	0.0253882	-0.0501819
chr1	25799986	25799986	15	1	*	187	0.0534759	178	0.0280899	94	0.0531915	67	0.0298507	-0.025386	-0.0233407
chr1	25800009	25800009	23	1	*	178	0.0168539	171	0.0175439	93	0.0107527	64	0	0.000689927	-0.0107527
chr1	25800017	25800017	8	1	*	174	0.00574713	162	0.00617284	92	0.0217391	62	0	0.000425713	-0.0217391
chr1	25800023	25800023	6	1	*	168	0.0119048	157	0	87	0.0229885	62	0	-0.0119048	-0.0229885
chr1	25800027	25800027	4	1	*	166	0.0120482	149	0.0201342	86	0.0116279	64	0	0.00808604	-0.0116279
chr1	25800035	25800035	8	1	*	157	0	147	0.00680272	81	0.0123457	60	0	0.00680272	-0.0123457
chr1	25800037	25800037	2	1	*	158	0	147	0.0136054	81	0.0123457	61	0	0.0136054	-0.0123457
chr1	25800054	25800054	17	1	*	147	0.0204082	131	0.0229008	77	0	53	0	0.0024926	0
chr1	25800059	25800059	5	1	*	144	0.00694444	122	0.00819672	77	0	52	0	0.00125228	0
chr1	25800074	25800074	15	1	*	108	0	96	0.0104167	70	0	46	0	0.0104167	0
chr1	25800079	25800079	5	1	*	100	0.03	92	0.0326087	68	0	45	0	0.0026087	0
chr1	25800090	25800090	11	1	*	92	0.0217391	78	0.0512821	65	0	41	0	0.0295429	0
chr1	25800097	25800097	7	1	*	80	0.025	67	0.0149254	63	0.015873	36	0.0277778	-0.0100746	0.0119048
chr1	25800103	25800103	6	1	*	74	0.0405405	59	0.0169492	57	0	33	0	-0.0235914	0
chr1	25800113	25800113	10	1	*	60	0	48	0.0416667	51	0.0196078	30	0	0.0416667	-0.0196078
chr1	25800138	25800138	25	1	*	34	0.0294118	27	0	44	0	18	0	-0.0294118	0
chr1	25800143	25800143	5	1	*	31	0	24	0.0416667	43	0	16	0	0.0416667	0
chr1	25800153	25800153	10	1	*	28	0.0357143	20	0	40	0	15	0	-0.0357143	0
chr1	25800158	25800158	5	1	*	28	0	18	0	42	0	14	0	0	0
chr1	25800162	25800162	4	1	*	26	0.0384615	17	0	41	0	15	0	-0.0384615	0
chr1	25800167	25800167	5	1	*	24	0.0416667	16	0	41	0	15	0	-0.0416667	0
chr1	25800173	25800173	6	1	*	23	0	17	0	41	0.0243902	15	0	0	-0.0243902
chr1	25800179	25800179	6	1	*	21	0	17	0	40	0	13	0	0	0
chr1	25800184	25800184	5	1	*	19	0	14	0	39	0	12	0	0	0
chr1	25800192	25800192	8	1	*	18	0	13	0	35	0.0285714	12	0	0	-0.0285714
chr1	25800199	25800199	7	1	*	17	0	12	0	31	0	11	0	0	0
chr1	25906361	25906361	106162	1	*	91	0.0549451	76	0	47	0	43	0	-0.0549451	0
chr1	25906364	25906364	3	1	*	94	0.0425532	79	0.0126582	49	0	42	0	-0.029895	0
chr1	25906373	25906373	9	1	*	106	0.0283019	84	0.0119048	52	0	41	0	-0.0163971	0
chr1	25906380	25906380	7	1	*	111	0.027027	87	0.0114943	54	0.0185185	46	0	-0.0155328	-0.0185185
chr1	25906399	25906399	19	1	*	124	0.016129	100	0.01	60	0	51	0	-0.00612903	0
chr1	25906404	25906404	5	1	*	124	0.0322581	104	0.0192308	61	0	52	0	-0.0130273	0
chr1	25906435	25906435	31	1	*	116	0.00862069	102	0.0392157	54	0	52	0	0.030595	0
chr1	25906439	25906439	4	1	*	117	0.00854701	98	0	51	0	54	0.0185185	-0.00854701	0.0185185
chr1	25906441	25906441	2	1	*	114	0.00877193	97	0.0412371	50	0.02	52	0.0192308	0.0324652	-0.000769231
chr1	25906451	25906451	10	1	*	106	0.00943396	90	0	49	0	50	0	-0.00943396	0
chr1	25906466	25906466	15	1	*	95	0.0105263	85	0	43	0	39	0	-0.0105263	0
chr1	25906475	25906475	9	1	*	87	0.0344828	77	0.025974	43	0	40	0	-0.00850873	0
chr1	25906477	25906477	2	1	*	87	0.0114943	72	0.0138889	42	0	40	0	0.00239464	0
chr1	25906479	25906479	2	1	*	86	0.0232558	73	0.0136986	41	0	40	0	-0.00955718	0
chr1	25906487	25906487	8	1	*	74	0.0135135	68	0	38	0	37	0	-0.0135135	0
chr1	25906496	25906496	9	1	*	67	0.0149254	65	0.0307692	34	0	33	0	0.0158439	0
chr1	26317908	26317908	411412	1	*	69	0.971014	68	0.970588	48	0.979167	45	0.933333	-0.000426257	-0.0458333
chr1	26318002	26318002	94	1	*	74	0.459459	59	0.59322	38	0.5	45	0.422222	0.133761	-0.0777778
chr1	26472396	26472396	154394	1	*	33	0.030303	20	0	28	0	14	0	-0.030303	0
chr1	26472402	26472402	6	1	*	36	0	26	0.0769231	30	0	15	0	0.0769231	0
chr1	26472426	26472426	24	1	*	47	0.0425532	42	0	38	0	20	0	-0.0425532	0
chr1	26472429	26472429	3	1	*	52	0	44	0	38	0	20	0	0	0
chr1	26472432	26472432	3	1	*	57	0	46	0	40	0	22	0	0	0
chr1	26472446	26472446	14	1	*	60	0.0166667	51	0	44	0	24	0	-0.0166667	0
chr1	26472456	26472456	10	1	*	69	0.057971	57	0.0526316	46	0	29	0.0344828	-0.00533944	0.0344828
chr1	26472461	26472461	5	1	*	75	0.0266667	64	0.015625	47	0.0425532	29	0.0344828	-0.0110417	-0.00807043
chr1	26472473	26472473	12	1	*	88	0	69	0.0144928	55	0	34	0	0.0144928	0
chr1	26472498	26472498	25	1	*	107	0.0280374	93	0	63	0	40	0	-0.0280374	0
chr1	26472554	26472554	56	1	*	140	0.0142857	126	0.015873	87	0	55	0	0.0015873	0
chr1	26472556	26472556	2	1	*	141	0.0070922	129	0.00775194	86	0	55	0	0.000659739	0
chr1	26472558	26472558	2	1	*	142	0.00704225	131	0.00763359	84	0	57	0	0.000591334	0
chr1	26472561	26472561	3	1	*	145	0.00689655	135	0.0148148	85	0	56	0	0.00791826	0
chr1	26472571	26472571	10	1	*	153	0.0130719	140	0.0142857	83	0	60	0	0.00121382	0
chr1	26472573	26472573	2	1	*	151	0.00662252	137	0.00729927	84	0	60	0.0166667	0.000676754	0.0166667
chr1	26472586	26472586	13	1	*	154	0.012987	143	0.00699301	86	0	61	0	-0.00599401	0
chr1	26472591	26472591	5	1	*	150	0.00666667	144	0.00694444	85	0	58	0	0.000277778	0
chr1	26472597	26472597	6	1	*	150	0.00666667	146	0.00684932	83	0	55	0	0.000182648	0
chr1	26472600	26472600	3	1	*	148	0	145	0	83	0	56	0	0	0
chr1	26472603	26472603	3	1	*	143	0.013986	141	0.0141844	83	0	56	0	0.000198383	0
chr1	26472606	26472606	3	1	*	143	0	141	0.0212766	83	0	56	0	0.0212766	0
chr1	26472631	26472631	25	1	*	120	0.0166667	120	0.00833333	73	0	54	0	-0.00833333	0
chr1	26472636	26472636	5	1	*	114	0.0263158	114	0.0175439	68	0	53	0	-0.00877193	0
chr1	26472638	26472638	2	1	*	111	0	114	0.00877193	67	0	51	0	0.00877193	0
chr1	26472651	26472651	13	1	*	99	0.020202	103	0.0291262	58	0	47	0	0.00892419	0
chr1	26472654	26472654	3	1	*	97	0	100	0.01	57	0	49	0	0.01	0
chr1	26472668	26472668	14	1	*	85	0.0235294	96	0.0104167	52	0	43	0	-0.0131127	0
chr1	26787876	26787876	315208	1	*	28	0	41	0.0243902	31	0	20	0	0.0243902	0
chr1	26787879	26787879	3	1	*	29	0.0344828	41	0	32	0.03125	21	0	-0.0344828	-0.03125
chr1	26787881	26787881	2	1	*	30	0	41	0.0243902	33	0	21	0	0.0243902	0
chr1	26787891	26787891	10	1	*	31	0.0322581	43	0	35	0	27	0.037037	-0.0322581	0.037037
chr1	26787908	26787908	17	1	*	40	0	58	0.0172414	37	0.027027	29	0	0.0172414	-0.027027
chr1	26787918	26787918	10	1	*	38	0.0263158	65	0	40	0	29	0	-0.0263158	0
chr1	26787923	26787923	5	1	*	39	0	66	0.0454545	41	0	30	0	0.0454545	0
chr1	26787929	26787929	6	1	*	42	0	69	0.0144928	42	0	29	0.0344828	0.0144928	0.0344828
chr1	26787932	26787932	3	1	*	42	0	71	0.0140845	42	0	30	0.0333333	0.0140845	0.0333333
chr1	26787935	26787935	3	1	*	46	0.0217391	72	0.0277778	43	0	30	0	0.00603865	0
chr1	26787938	26787938	3	1	*	47	0	71	0.0422535	41	0	32	0.03125	0.0422535	0.03125
chr1	26787947	26787947	9	1	*	52	0	79	0.0253165	43	0	34	0.0294118	0.0253165	0.0294118
chr1	26787949	26787949	2	1	*	52	0	80	0.05	43	0	34	0.0294118	0.05	0.0294118
chr1	26787955	26787955	6	1	*	53	0	80	0	44	0	34	0.0294118	0	0.0294118
chr1	26787957	26787957	2	1	*	53	0.0377358	79	0.0253165	44	0	34	0	-0.0124194	0
chr1	26787962	26787962	5	1	*	52	0	79	0.0506329	44	0	34	0	0.0506329	0
chr1	26787964	26787964	2	1	*	52	0.0192308	78	0	43	0	33	0	-0.0192308	0
chr1	26787973	26787973	9	1	*	52	0	77	0.012987	42	0	34	0.0294118	0.012987	0.0294118
chr1	26787993	26787993	20	1	*	49	0.0408163	73	0.0410959	38	0	33	0	0.000279564	0
chr1	26826484	26826484	38491	1	*	132	0.00757576	153	0.0196078	80	0.0125	65	0	0.0120321	-0.0125
chr1	26826490	26826490	6	1	*	139	0.0719424	158	0.0253165	86	0.0348837	67	0.0447761	-0.046626	0.0098924
chr1	26826492	26826492	2	1	*	141	0.0141844	160	0.0125	85	0	69	0.0144928	-0.0016844	0.0144928
chr1	26826543	26826543	51	1	*	157	0.0509554	162	0.0493827	103	0	79	0.0253165	-0.0015727	0.0253165
chr1	26826553	26826553	10	1	*	145	0.0275862	160	0.01875	100	0.01	78	0	-0.00883621	-0.01
chr1	26826561	26826561	8	1	*	136	0.0294118	147	0.0136054	94	0	71	0.0140845	-0.0158063	0.0140845
chr1	26826564	26826564	3	1	*	132	0.030303	136	0.0367647	89	0	70	0.0142857	0.00646168	0.0142857
chr1	26826566	26826566	2	1	*	129	0.0232558	133	0.0225564	88	0	69	0	-0.000699423	0
chr1	26826585	26826585	19	1	*	108	0.0277778	108	0.0277778	73	0	59	0	0	0
chr1	26826593	26826593	8	1	*	97	0.0103093	92	0.0434783	68	0	54	0	0.033169	0
chr1	26826601	26826601	8	1	*	83	0.0120482	80	0.025	63	0	47	0.0212766	0.0129518	0.0212766
chr1	26826698	26826698	97	1	*	36	0	25	0	26	0	29	0	0	0
chr1	26826702	26826702	4	1	*	34	0	26	0	21	0	28	0	0	0
chr1	26826706	26826706	4	1	*	29	0.103448	23	0	20	0	27	0	-0.103448	0
chr1	26826709	26826709	3	1	*	29	0	23	0	20	0	27	0	0	0
chr1	26826711	26826711	2	1	*	30	0	24	0	21	0	26	0	0	0
chr1	26826713	26826713	2	1	*	30	0.0333333	24	0	21	0	26	0	-0.0333333	0
chr1	26826715	26826715	2	1	*	30	0.1	24	0	21	0	26	0	-0.1	0
chr1	26826718	26826718	3	1	*	28	0	24	0.0416667	21	0	27	0.037037	0.0416667	0.037037
chr1	26826721	26826721	3	1	*	27	0	24	0.0416667	21	0	27	0	0.0416667	0
chr1	26826733	26826733	12	1	*	24	0	20	0.05	22	0	26	0	0.05	0
chr1	26826740	26826740	7	1	*	21	0.047619	19	0	21	0.047619	25	0	-0.047619	-0.047619
chr1	26826745	26826745	5	1	*	21	0.047619	19	0	20	0.05	25	0	-0.047619	-0.05
chr1	26826751	26826751	6	1	*	18	0.0555556	18	0.111111	18	0	24	0	0.0555556	0
chr1	26826761	26826761	10	1	*	17	0	16	0.125	18	0	22	0	0.125	0
chr1	26826765	26826765	4	1	*	17	0	16	0	19	0	22	0	0	0
chr1	26826770	26826770	5	1	*	17	0	16	0	20	0	22	0	0	0
chr1	26826772	26826772	2	1	*	17	0	16	0	20	0	22	0.0454545	0	0.0454545
chr1	26826777	26826777	5	1	*	17	0	16	0	20	0	18	0	0	0
chr1	26826779	26826779	2	1	*	16	0	16	0	20	0	18	0	0	0
chr1	26826785	26826785	6	1	*	15	0	16	0	19	0	17	0	0	0
chr1	26826792	26826792	7	1	*	14	0	16	0	17	0	15	0	0	0
chr1	26826794	26826794	2	1	*	12	0.0833333	16	0	16	0	14	0	-0.0833333	0
chr1	27672155	27672155	845361	1	*	59	0.0169492	63	0	29	0	29	0	-0.0169492	0
chr1	27672184	27672184	29	1	*	69	0.0144928	75	0	37	0	32	0	-0.0144928	0
chr1	27672192	27672192	8	1	*	69	0.0144928	76	0	38	0	30	0	-0.0144928	0
chr1	27672200	27672200	8	1	*	69	0.0144928	77	0.025974	41	0	31	0	0.0114813	0
chr1	27672243	27672243	43	1	*	75	0	77	0	43	0.0232558	30	0	0	-0.0232558
chr1	27672271	27672271	28	1	*	67	0.0149254	67	0.0149254	39	0	31	0	0	0
chr1	27773182	27773182	100911	1	*	44	0.0227273	41	0	23	0.0434783	20	0	-0.0227273	-0.0434783
chr1	27773186	27773186	4	1	*	47	0.0212766	42	0.0238095	22	0.0454545	21	0	0.00253293	-0.0454545
chr1	27773206	27773206	20	1	*	72	0.0277778	55	0.0181818	25	0.04	29	0	-0.00959596	-0.04
chr1	27773230	27773230	24	1	*	80	0.0125	61	0.0163934	27	0.037037	32	0.03125	0.00389344	-0.00578704
chr1	27773240	27773240	10	1	*	83	0.0240964	64	0	30	0.0333333	34	0	-0.0240964	-0.0333333
chr1	27773247	27773247	7	1	*	84	0.0119048	64	0.015625	29	0.0344828	32	0.03125	0.00372024	-0.00323276
chr1	27773254	27773254	7	1	*	82	0.0121951	64	0	31	0.0322581	32	0	-0.0121951	-0.0322581
chr1	27773264	27773264	10	1	*	81	0.0123457	64	0	31	0.0645161	32	0	-0.0123457	-0.0645161
chr1	27773275	27773275	11	1	*	80	0.0125	63	0.015873	32	0.0625	30	0	0.00337302	-0.0625
chr1	27773285	27773285	10	1	*	74	0.0135135	58	0	30	0.0333333	30	0	-0.0135135	-0.0333333
chr1	27773304	27773304	19	1	*	70	0.0142857	52	0.0192308	28	0	28	0.0357143	0.00494505	0.0357143
chr1	28177269	28177269	403965	1	*	59	1	84	0.97619	25	1	34	1	-0.0238095	0
chr1	28177305	28177305	36	1	*	55	1	80	0.9625	24	0.958333	33	0.969697	-0.0375	0.0113636
chr1	28193836	28193836	16531	1	*	77	0.987013	88	1	36	1	48	1	0.012987	0
chr1	28193881	28193881	45	1	*	85	0.964706	102	0.970588	41	1	51	0.941176	0.00588235	-0.0588235
chr1	28259443	28259443	65562	1	*	45	0.0222222	47	0.0212766	25	0	28	0.0357143	-0.000945626	0.0357143
chr1	28259446	28259446	3	1	*	45	0.0222222	51	0.0392157	27	0	29	0.0344828	0.0169935	0.0344828
chr1	28259462	28259462	16	1	*	49	0	56	0.0535714	28	0	30	0	0.0535714	0
chr1	28259472	28259472	10	1	*	51	0.0392157	62	0.0483871	30	0	30	0	0.00917141	0
chr1	28259479	28259479	7	1	*	50	0.02	61	0.0163934	31	0	32	0	-0.00360656	0
chr1	28259484	28259484	5	1	*	53	0	61	0.0491803	33	0	31	0	0.0491803	0
chr1	28259510	28259510	26	1	*	50	0	60	0.0166667	30	0	31	0.0645161	0.0166667	0.0645161
chr1	28259513	28259513	3	1	*	49	0	59	0.0169492	30	0	30	0	0.0169492	0
chr1	28259517	28259517	4	1	*	49	0.0408163	57	0.0175439	30	0	30	0	-0.0232725	0
chr1	28259529	28259529	12	1	*	43	0	54	0	28	0	27	0	0	0
chr1	28259531	28259531	2	1	*	43	0	54	0.037037	26	0	27	0	0.037037	0
chr1	28259534	28259534	3	1	*	43	0.0465116	53	0	24	0	28	0	-0.0465116	0
chr1	28259550	28259550	16	1	*	38	0	46	0	16	0	27	0	0	0
chr1	28259559	28259559	9	1	*	36	0	45	0	16	0	26	0	0	0
chr1	28505956	28505956	246397	1	*	49	0.0204082	45	0.0222222	29	0	26	0	0.00181406	0
chr1	28505968	28505968	12	1	*	53	0	45	0	28	0	27	0	0	0
chr1	28505972	28505972	4	1	*	53	0.0377358	45	0	31	0	29	0	-0.0377358	0
chr1	28505974	28505974	2	1	*	52	0	45	0.0444444	30	0	27	0	0.0444444	0
chr1	28505997	28505997	23	1	*	59	0.0169492	47	0.0212766	30	0	29	0	0.00432744	0
chr1	28506006	28506006	9	1	*	61	0	46	0	31	0	30	0	0	0
chr1	28506029	28506029	23	1	*	62	0	42	0	30	0	29	0	0	0
chr1	28506031	28506031	2	1	*	64	0	42	0	29	0	29	0	0	0
chr1	28506061	28506061	30	1	*	57	0	39	0.0512821	26	0	27	0	0.0512821	0
chr1	28506070	28506070	9	1	*	54	0.0185185	34	0	28	0	25	0	-0.0185185	0
chr1	28507275	28507275	1205	1	*	64	0	62	0.0483871	40	0	33	0.030303	0.0483871	0.030303
chr1	28507351	28507351	76	1	*	77	0.012987	76	0	38	0	39	0.025641	-0.012987	0.025641
chr1	28507370	28507370	19	1	*	73	0	65	0	32	0	32	0.03125	0	0.03125
chr1	28507382	28507382	12	1	*	70	0	60	0	31	0	27	0.037037	0	0.037037
chr1	28507399	28507399	17	1	*	62	0.0322581	54	0	28	0	23	0.0434783	-0.0322581	0.0434783
chr1	28518175	28518175	10776	1	*	53	0.0188679	50	0.02	30	0	18	0	0.00113208	0
chr1	28518185	28518185	10	1	*	57	0.0350877	55	0	32	0	20	0	-0.0350877	0
chr1	28518188	28518188	3	1	*	61	0.0491803	54	0.0185185	32	0	20	0	-0.0306618	0
chr1	28518214	28518214	26	1	*	74	0.0135135	64	0	37	0	25	0	-0.0135135	0
chr1	28518219	28518219	5	1	*	76	0	66	0.030303	38	0	25	0	0.030303	0
chr1	28518240	28518240	21	1	*	75	0.0133333	65	0	40	0	23	0	-0.0133333	0
chr1	28518259	28518259	19	1	*	72	0	63	0	42	0.0238095	23	0	0	-0.0238095
chr1	28518261	28518261	2	1	*	71	0	62	0	43	0	22	0	0	0
chr1	28518266	28518266	5	1	*	72	0.0277778	59	0.0338983	42	0	22	0	0.00612053	0
chr1	28518269	28518269	3	1	*	71	0.028169	59	0.0169492	42	0	22	0	-0.0112199	0
chr1	28518276	28518276	7	1	*	70	0.0142857	57	0.0350877	42	0	21	0	0.020802	0
chr1	28518279	28518279	3	1	*	70	0.0142857	55	0.0181818	42	0	22	0	0.0038961	0
chr1	28518295	28518295	16	1	*	60	0.0166667	52	0.0192308	37	0	22	0	0.0025641	0
chr1	28518298	28518298	3	1	*	59	0.0169492	51	0	35	0	22	0.0454545	-0.0169492	0.0454545
chr1	30757735	30757735	2239437	1	*	51	0.0196078	55	0	21	0	22	0	-0.0196078	0
chr1	30757754	30757754	19	1	*	50	0.02	58	0	21	0	23	0	-0.02	0
chr1	30791035	30791035	33281	1	*	62	0.016129	49	0.0204082	30	0	23	0	0.00427913	0
chr1	30791039	30791039	4	1	*	63	0.015873	49	0	30	0	23	0.0434783	-0.015873	0.0434783
chr1	30791051	30791051	12	1	*	61	0.0163934	46	0.0217391	30	0	23	0	0.00534569	0
chr1	30791083	30791083	32	1	*	49	0.0204082	39	0.0512821	29	0	20	0	0.0308739	0
chr1	31296732	31296732	505649	1	*	78	0	83	0	31	0	45	0	0	0
chr1	31296754	31296754	22	1	*	100	0.04	107	0.0280374	36	0.0277778	46	0	-0.0119626	-0.0277778
chr1	31296761	31296761	7	1	*	107	0.046729	111	0	35	0	48	0	-0.046729	0
chr1	31296773	31296773	12	1	*	119	0	111	0	38	0	48	0	0	0
chr1	31296776	31296776	3	1	*	121	0.0247934	112	0.0178571	41	0	50	0	-0.00693625	0
chr1	31296786	31296786	10	1	*	120	0.00833333	114	0.00877193	41	0	51	0	0.000438596	0
chr1	31296788	31296788	2	1	*	122	0.0327869	113	0.0353982	41	0	51	0	0.00261134	0
chr1	31296794	31296794	6	1	*	122	0.0491803	112	0.0267857	44	0	51	0	-0.0223946	0
chr1	31296804	31296804	10	1	*	123	0	112	0	45	0.0222222	54	0	0	-0.0222222
chr1	31296809	31296809	5	1	*	124	0.00806452	112	0.00892857	45	0.0444444	52	0.0192308	0.000864055	-0.0252137
chr1	31296865	31296865	56	1	*	94	0.0106383	82	0	41	0	49	0	-0.0106383	0
chr1	31919508	31919508	622643	1	*	80	1	66	0.969697	43	1	37	0.945946	-0.030303	-0.0540541
chr1	31919574	31919574	66	1	*	86	0.965116	56	0.946429	42	1	35	0.971429	-0.0186877	-0.0285714
chr1	31919623	31919623	49	1	*	68	0.970588	48	0.958333	37	0.972973	34	1	-0.0122549	0.027027
chr1	31919639	31919639	16	1	*	62	0.967742	43	0.976744	33	1	30	1	0.00900225	0
chr1	32221657	32221657	302018	1	*	105	0.0952381	137	0.0948905	48	0.0416667	64	0.140625	-0.000347584	0.0989583
chr1	32221709	32221709	52	1	*	132	0.030303	158	0.0126582	55	0.0363636	76	0.0131579	-0.0176448	-0.0232057
chr1	32221757	32221757	48	1	*	130	0.438462	152	0.578947	59	0.576271	71	0.450704	0.140486	-0.125567
chr1	32222328	32222328	571	1	*	48	0.0208333	54	0	24	0	16	0	-0.0208333	0
chr1	32222331	32222331	3	1	*	52	0	56	0.0178571	24	0	16	0	0.0178571	0
chr1	32222347	32222347	16	1	*	57	0	58	0.0344828	26	0	20	0.05	0.0344828	0.05
chr1	32222353	32222353	6	1	*	58	0.0344828	61	0	24	0	21	0	-0.0344828	0
chr1	32222361	32222361	8	1	*	58	0.0172414	61	0.0491803	27	0	22	0	0.0319389	0
chr1	32222376	32222376	15	1	*	59	0	63	0.031746	27	0	22	0	0.031746	0
chr1	32222388	32222388	12	1	*	59	0	69	0.0144928	30	0	24	0.0833333	0.0144928	0.0833333
chr1	32222400	32222400	12	1	*	58	0.0517241	69	0.0144928	31	0	26	0	-0.0372314	0
chr1	32222412	32222412	12	1	*	54	0	64	0	29	0	25	0	0	0
chr1	32222417	32222417	5	1	*	50	0	64	0.046875	27	0	25	0	0.046875	0
chr1	32222427	32222427	10	1	*	48	0	58	0	25	0	26	0	0	0
chr1	32222429	32222429	2	1	*	48	0	57	0.0175439	24	0	24	0	0.0175439	0
chr1	32222438	32222438	9	1	*	41	0	55	0.0181818	22	0	25	0	0.0181818	0
chr1	32292103	32292103	69665	1	*	21	0	24	0.0416667	18	0	11	0	0.0416667	0
chr1	32292110	32292110	7	1	*	24	0.0416667	27	0	21	0	15	0	-0.0416667	0
chr1	32292116	32292116	6	1	*	26	0	32	0.03125	25	0	17	0	0.03125	0
chr1	32292118	32292118	2	1	*	28	0	34	0.0294118	24	0	17	0	0.0294118	0
chr1	32292122	32292122	4	1	*	34	0	35	0	28	0	18	0	0	0
chr1	32292130	32292130	8	1	*	41	0.0243902	39	0.025641	37	0	22	0	0.00125078	0
chr1	32292134	32292134	4	1	*	43	0	46	0.0217391	40	0	24	0	0.0217391	0
chr1	32292139	32292139	5	1	*	45	0.0222222	47	0	42	0	30	0	-0.0222222	0
chr1	32292146	32292146	7	1	*	48	0	52	0.0192308	42	0	32	0.03125	0.0192308	0.03125
chr1	32292155	32292155	9	1	*	50	0	61	0.0163934	45	0	36	0	0.0163934	0
chr1	32292162	32292162	7	1	*	56	0.0178571	68	0.0147059	50	0	37	0	-0.00315126	0
chr1	32292174	32292174	12	1	*	62	0	76	0.0131579	54	0.0185185	40	0.025	0.0131579	0.00648148
chr1	32292180	32292180	6	1	*	66	0	84	0	60	0.0333333	42	0.0238095	0	-0.00952381
chr1	32292191	32292191	11	1	*	72	0.0138889	80	0.0125	59	0.0169492	42	0.0238095	-0.00138889	0.00686037
chr1	32292214	32292214	23	1	*	84	0.0238095	102	0.0294118	64	0.015625	52	0	0.00560224	-0.015625
chr1	32292217	32292217	3	1	*	82	0.0243902	103	0.00970874	64	0	52	0	-0.0146815	0
chr1	32292227	32292227	10	1	*	81	0.0123457	102	0.0196078	63	0	51	0	0.00726216	0
chr1	32292233	32292233	6	1	*	81	0.0123457	103	0.0291262	59	0	51	0	0.0167805	0
chr1	32292235	32292235	2	1	*	80	0	103	0.0194175	60	0	51	0	0.0194175	0
chr1	32292238	32292238	3	1	*	78	0.0128205	101	0.019802	60	0	51	0	0.00698147	0
chr1	32292244	32292244	6	1	*	80	0	97	0.0206186	58	0	50	0	0.0206186	0
chr1	32292255	32292255	11	1	*	80	0.0375	91	0.032967	54	0	46	0	-0.00453297	0
chr1	32292260	32292260	5	1	*	77	0	88	0.0113636	52	0	42	0	0.0113636	0
chr1	32292265	32292265	5	1	*	73	0	87	0	54	0	41	0	0	0
chr1	32329406	32329406	37141	1	*	137	0.978102	161	0.993789	81	0.987654	91	1	0.0156866	0.0123457
chr1	32336266	32336266	6860	1	*	30	0	31	0	14	0	13	0	0	0
chr1	32336270	32336270	4	1	*	31	0	30	0	14	0	13	0	0	0
chr1	32336277	32336277	7	1	*	31	0.0645161	31	0.0322581	14	0	12	0	-0.0322581	0
chr1	32336282	32336282	5	1	*	30	0	32	0.0625	16	0	13	0	0.0625	0
chr1	32336288	32336288	6	1	*	31	0.0645161	32	0	16	0	11	0	-0.0645161	0
chr1	32394392	32394392	58104	1	*	263	0.0114068	318	0.00628931	137	0	143	0.013986	-0.00511754	0.013986
chr1	32394409	32394409	17	1	*	326	0.0245399	373	0.0160858	159	0.0125786	175	0.00571429	-0.00845409	-0.00686433
chr1	32394458	32394458	49	1	*	384	0.0104167	433	0.00692841	194	0.0154639	199	0.0100503	-0.00348826	-0.00541367
chr1	32394463	32394463	5	1	*	382	0.0183246	428	0.0186916	192	0.0104167	197	0.00507614	0.000366981	-0.00534052
chr1	32394469	32394469	6	1	*	378	0.037037	423	0.0260047	188	0.0106383	187	0.00534759	-0.0110323	-0.0052907
chr1	32394484	32394484	15	1	*	356	0.0224719	408	0.0269608	188	0.0159574	191	0.0052356	0.00448887	-0.0107218
chr1	32394490	32394490	6	1	*	350	0.0657143	397	0.0554156	184	0.0108696	187	0.00534759	-0.0102987	-0.00552197
chr1	32394495	32394495	5	1	*	350	0.0285714	392	0.0153061	180	0.0111111	186	0.016129	-0.0132653	0.00501792
chr1	32394499	32394499	4	1	*	347	0.0288184	381	0.0183727	178	0.0168539	183	0.010929	-0.0104457	-0.00592497
chr1	32394511	32394511	12	1	*	314	0.0159236	354	0.0169492	171	0.0116959	173	0.017341	0.00102559	0.00564513
chr1	32394513	32394513	2	1	*	307	0.0228013	342	0.0233918	172	0.0174419	174	0.0114943	0.00059051	-0.00594761
chr1	32394516	32394516	3	1	*	295	0.0237288	332	0.0301205	169	0.0118343	168	0.0119048	0.00639167	7.04424e-05
chr1	32394522	32394522	6	1	*	282	0.0248227	317	0.0157729	163	0.0122699	166	0.0120482	-0.00904982	-0.000221746
chr1	32651663	32651663	257141	1	*	185	0.0378378	172	0.0348837	116	0.00862069	98	0.0204082	-0.00295412	0.0117875
chr1	32651666	32651666	3	1	*	183	0.010929	177	0.039548	116	0.0172414	98	0.0102041	0.0286191	-0.0070373
chr1	32651668	32651668	2	1	*	191	0.0314136	180	0.0222222	117	0	100	0.01	-0.00919139	0.01
chr1	32651672	32651672	4	1	*	195	0.00512821	189	0	119	0.0168067	103	0	-0.00512821	-0.0168067
chr1	32651676	32651676	4	1	*	201	0.0149254	196	0.0102041	125	0	103	0.0194175	-0.00472129	0.0194175
chr1	32651683	32651683	7	1	*	213	0.0328638	206	0.0194175	127	0	108	0.0185185	-0.0134464	0.0185185
chr1	32651713	32651713	30	1	*	243	0	233	0.0257511	133	0	130	0	0.0257511	0
chr1	32651720	32651720	7	1	*	243	0.037037	229	0.0174672	141	0.0141844	126	0.00793651	-0.0195698	-0.00624789
chr1	32651732	32651732	12	1	*	245	0.0244898	231	0.012987	135	0	127	0	-0.0115028	0
chr1	32651743	32651743	11	1	*	244	0.0122951	230	0.0347826	140	0	129	0.00775194	0.0224875	0.00775194
chr1	32651753	32651753	10	1	*	234	0.025641	229	0.0262009	141	0.0212766	128	0.0078125	0.000559848	-0.0134641
chr1	32651756	32651756	3	1	*	232	0.012931	228	0.0263158	141	0.0141844	127	0	0.0133848	-0.0141844
chr1	32651759	32651759	3	1	*	233	0.0257511	228	0.0307018	142	0	128	0	0.00495068	0
chr1	32651761	32651761	2	1	*	233	0.0257511	220	0.0272727	142	0.00704225	127	0.00787402	0.00152165	0.000831762
chr1	32651789	32651789	28	1	*	199	0.0351759	197	0.0101523	122	0.00819672	120	0	-0.0250236	-0.00819672
chr1	32964774	32964774	312985	1	*	40	0.025	61	0	30	0	20	0	-0.025	0
chr1	32964777	32964777	3	1	*	42	0.0714286	63	0	31	0	23	0	-0.0714286	0
chr1	32964786	32964786	9	1	*	43	0	68	0.0294118	32	0	25	0	0.0294118	0
chr1	32964795	32964795	9	1	*	46	0	74	0.0135135	33	0.030303	24	0	0.0135135	-0.030303
chr1	32964803	32964803	8	1	*	46	0.0217391	75	0.0266667	34	0	26	0	0.00492754	0
chr1	32964806	32964806	3	1	*	49	0.0204082	77	0.038961	34	0	26	0	0.0185529	0
chr1	32964816	32964816	10	1	*	51	0.0392157	80	0.0125	34	0	24	0	-0.0267157	0
chr1	32964820	32964820	4	1	*	53	0.0188679	80	0.0125	34	0.0294118	25	0	-0.00636792	-0.0294118
chr1	32964826	32964826	6	1	*	55	0.0181818	81	0.0123457	35	0	26	0	-0.00583614	0
chr1	32964829	32964829	3	1	*	56	0.0178571	81	0	36	0	26	0	-0.0178571	0
chr1	32964849	32964849	20	1	*	56	0.0357143	80	0	34	0.0294118	27	0.037037	-0.0357143	0.00762527
chr1	32964854	32964854	5	1	*	51	0	77	0.012987	33	0	27	0	0.012987	0
chr1	32964856	32964856	2	1	*	52	0	76	0	33	0	27	0	0	0
chr1	32964858	32964858	2	1	*	50	0	73	0.0136986	33	0	27	0	0.0136986	0
chr1	32964861	32964861	3	1	*	51	0.0196078	75	0.0266667	33	0	27	0	0.00705882	0
chr1	32964871	32964871	10	1	*	47	0.0212766	69	0.0434783	33	0	26	0.0384615	0.0222017	0.0384615
chr1	32964877	32964877	6	1	*	45	0.0888889	66	0	31	0	24	0.0416667	-0.0888889	0.0416667
chr1	32964882	32964882	5	1	*	42	0	65	0.0461538	27	0	23	0	0.0461538	0
chr1	32964906	32964906	24	1	*	35	0	48	0.0416667	20	0	18	0	0.0416667	0
chr1	33036832	33036832	71926	1	*	195	0.0102564	212	0.00471698	124	0.00806452	94	0	-0.00553943	-0.00806452
chr1	33036835	33036835	3	1	*	202	0.0247525	216	0.0138889	129	0.0155039	100	0.02	-0.0108636	0.00449612
chr1	33036859	33036859	24	1	*	236	0.0211864	255	0.00392157	153	0.00653595	113	0.00884956	-0.0172649	0.00231361
chr1	33036863	33036863	4	1	*	241	0.0124481	263	0.0114068	158	0.0126582	120	0.00833333	-0.00104129	-0.00432489
chr1	33036894	33036894	31	1	*	258	0.0232558	276	0.0108696	164	0.0121951	127	0.00787402	-0.0123862	-0.00432111
chr1	33036898	33036898	4	1	*	261	0.0114943	285	0.0175439	167	0	132	0.0151515	0.00604961	0.0151515
chr1	33036902	33036902	4	1	*	264	0.0189394	283	0.0176678	166	0.0060241	133	0.0075188	-0.00127155	0.0014947
chr1	33036907	33036907	5	1	*	261	0.0153257	287	0.00696864	166	0.0180723	133	0.0075188	-0.00835703	-0.0105535
chr1	33036911	33036911	4	1	*	265	0.00754717	280	0.00714286	167	0.00598802	132	0.0151515	-0.000404313	0.00916349
chr1	33036920	33036920	9	1	*	254	0.00787402	275	0.0109091	162	0	131	0.00763359	0.00303508	0.00763359
chr1	33036923	33036923	3	1	*	252	0.0119048	272	0.0110294	161	0	130	0.00769231	-0.00087535	0.00769231
chr1	33036943	33036943	20	1	*	220	0.0227273	240	0.00833333	153	0	123	0.0162602	-0.0143939	0.0162602
chr1	33036945	33036945	2	1	*	219	0.00456621	239	0.0125523	151	0.013245	124	0.016129	0.00798609	0.002884
chr1	33036949	33036949	4	1	*	216	0.00925926	225	0.0355556	148	0	120	0.0166667	0.0262963	0.0166667
chr1	33036957	33036957	8	1	*	202	0.00990099	209	0.00956938	143	0.00699301	119	0.00840336	-0.000331612	0.00141035
chr1	33036962	33036962	5	1	*	193	0.015544	199	0.0150754	140	0	116	0.00862069	-0.000468665	0.00862069
chr1	36369785	36369785	3332823	1	*	111	0.990991	109	0.981651	51	1	57	1	-0.00933961	0
chr1	36369817	36369817	32	1	*	136	0.977941	145	0.993103	61	0.983607	68	1	0.0151623	0.0163934
chr1	36385927	36385927	16110	1	*	39	0	35	0	21	0.047619	11	0	0	-0.047619
chr1	36385932	36385932	5	1	*	37	0.027027	36	0	20	0.05	11	0	-0.027027	-0.05
chr1	36386505	36386505	573	1	*	104	0.0192308	134	0.00746269	54	0.0185185	54	0.0185185	-0.0117681	0
chr1	36386517	36386517	12	1	*	116	0	138	0.0289855	58	0.0172414	55	0.0363636	0.0289855	0.0191223
chr1	36386558	36386558	41	1	*	124	0.0241935	153	0.0196078	60	0.0166667	64	0	-0.00458571	-0.0166667
chr1	36386589	36386589	31	1	*	124	0.0241935	142	0.00704225	58	0.0172414	62	0	-0.0171513	-0.0172414
chr1	37474476	37474476	1087887	1	*	13	0	12	0	12	0	15	0.0666667	0	0.0666667
chr1	37474484	37474484	8	1	*	12	0	14	0	11	0	16	0	0	0
chr1	37474489	37474489	5	1	*	12	0	17	0.0588235	11	0	17	0	0.0588235	0
chr1	37474495	37474495	6	1	*	12	0	16	0	11	0	17	0.0588235	0	0.0588235
chr1	37474506	37474506	11	1	*	11	0	16	0	11	0	18	0	0	0
chr1	37474512	37474512	6	1	*	11	0	17	0	11	0	19	0	0	0
chr1	37474514	37474514	2	1	*	11	0	17	0	11	0	19	0	0	0
chr1	37474539	37474539	25	1	*	13	0	20	0.05	11	0.0909091	17	0	0.05	-0.0909091
chr1	37474541	37474541	2	1	*	11	0	20	0.05	11	0	17	0	0.05	0
chr1	37474543	37474543	2	1	*	11	0	20	0.05	11	0	17	0	0.05	0
chr1	37474546	37474546	3	1	*	11	0	20	0	11	0	17	0	0	0
chr1	37692457	37692457	217911	1	*	63	0	58	0	26	0	26	0	0	0
chr1	37692460	37692460	3	1	*	65	0.0153846	58	0.0172414	26	0	27	0	0.00185676	0
chr1	37692472	37692472	12	1	*	68	0	58	0	26	0	27	0	0	0
chr1	37692507	37692507	35	1	*	70	0	56	0.0178571	27	0	28	0	0.0178571	0
chr1	37692523	37692523	16	1	*	70	0.0285714	56	0.0714286	25	0	29	0	0.0428571	0
chr1	37692544	37692544	21	1	*	62	0	52	0.0192308	22	0	29	0	0.0192308	0
chr1	37692568	37692568	24	1	*	49	0	41	0	19	0	20	0	0	0
chr1	37692574	37692574	6	1	*	46	0	38	0.0263158	18	0	21	0	0.0263158	0
chr1	38859834	38859834	1167260	1	*	80	0	90	0	20	0.05	30	0	0	-0.05
chr1	38859838	38859838	4	1	*	81	0.0123457	88	0.0227273	23	0.0434783	32	0	0.0103816	-0.0434783
chr1	38859850	38859850	12	1	*	95	0.0105263	110	0.0181818	27	0	36	0	0.0076555	0
chr1	38859876	38859876	26	1	*	120	0.025	135	0.0148148	38	0	41	0	-0.0101852	0
chr1	38859881	38859881	5	1	*	125	0.016	142	0.0211268	39	0	43	0	0.00512676	0
chr1	38859886	38859886	5	1	*	130	0.0153846	148	0.00675676	40	0.025	44	0	-0.00862786	-0.025
chr1	38859907	38859907	21	1	*	132	0.0151515	149	0.00671141	36	0	44	0	-0.00844011	0
chr1	38859909	38859909	2	1	*	112	0	126	0.015873	35	0	40	0	0.015873	0
chr1	38859930	38859930	21	1	*	124	0.00806452	138	0.0217391	38	0.0263158	40	0	0.0136746	-0.0263158
chr1	38859939	38859939	9	1	*	123	0.00813008	137	0.0218978	39	0.025641	38	0	0.0137677	-0.025641
chr1	38859944	38859944	5	1	*	119	0.0168067	134	0.00746269	36	0	38	0	-0.00934404	0
chr1	38859948	38859948	4	1	*	116	0.0258621	129	0.0232558	36	0	38	0.0263158	-0.00260626	0.0263158
chr1	38859950	38859950	2	1	*	116	0.0172414	128	0.0078125	36	0	38	0	-0.00942888	0
chr1	38872978	38872978	13028	1	*	69	0	72	0.0416667	36	0.0277778	23	0	0.0416667	-0.0277778
chr1	38872981	38872981	3	1	*	72	0	75	0.0266667	38	0	25	0	0.0266667	0
chr1	38872989	38872989	8	1	*	82	0	81	0.0123457	38	0	28	0	0.0123457	0
chr1	38873028	38873028	39	1	*	106	0	97	0.0103093	40	0	35	0	0.0103093	0
chr1	38873043	38873043	15	1	*	107	0.00934579	98	0.0102041	39	0	35	0	0.000858287	0
chr1	38873062	38873062	19	1	*	100	0.01	90	0.0111111	44	0	37	0	0.00111111	0
chr1	38873074	38873074	12	1	*	94	0.0212766	82	0	43	0	36	0	-0.0212766	0
chr1	38873079	38873079	5	1	*	84	0	82	0	41	0	34	0	0	0
chr1	38873084	38873084	5	1	*	81	0.0123457	79	0.0379747	41	0	36	0	0.025629	0
chr1	38873087	38873087	3	1	*	79	0	74	0.0135135	39	0	34	0	0.0135135	0
chr1	38873103	38873103	16	1	*	72	0.0277778	74	0	37	0	29	0	-0.0277778	0
chr1	38873314	38873314	211	1	*	132	0.0454545	115	0.0434783	56	0	63	0	-0.00197628	0
chr1	38873320	38873320	6	1	*	140	0.0285714	123	0.0569106	58	0	67	0.0149254	0.0283391	0.0149254
chr1	38873323	38873323	3	1	*	143	0.00699301	125	0.008	59	0	68	0.0147059	0.00100699	0.0147059
chr1	38873332	38873332	9	1	*	149	0.0402685	136	0.0147059	62	0.016129	73	0.0136986	-0.0255626	-0.0024304
chr1	38873335	38873335	3	1	*	153	0.0196078	139	0.0143885	62	0	75	0	-0.00521935	0
chr1	38873342	38873342	7	1	*	166	0.0301205	148	0	64	0	77	0.012987	-0.0301205	0.012987
chr1	38873344	38873344	2	1	*	170	0.0235294	149	0.0201342	64	0	77	0	-0.00339518	0
chr1	38873351	38873351	7	1	*	180	0.0111111	152	0.0197368	63	0	77	0	0.00862573	0
chr1	38873376	38873376	25	1	*	200	0.025	167	0.0359281	65	0	80	0.0125	0.0109281	0.0125
chr1	38873378	38873378	2	1	*	188	0.0212766	163	0.0122699	60	0	78	0	-0.00900666	0
chr1	38873388	38873388	10	1	*	192	0.015625	173	0.0231214	66	0.0151515	78	0	0.00749639	-0.0151515
chr1	38873390	38873390	2	1	*	197	0.0152284	173	0.0289017	67	0	77	0.012987	0.0136733	0.012987
chr1	38873392	38873392	2	1	*	197	0.0304569	174	0.0172414	66	0	77	0.038961	-0.0132155	0.038961
chr1	38873398	38873398	6	1	*	201	0.00995025	176	0.0170455	67	0	75	0	0.00709521	0
chr1	38873414	38873414	16	1	*	192	0.0104167	167	0.0239521	65	0	73	0	0.0135354	0
chr1	38873418	38873418	4	1	*	190	0.0157895	163	0.0122699	61	0	74	0	-0.00351954	0
chr1	38873424	38873424	6	1	*	187	0.00534759	153	0.0261438	61	0	71	0.0140845	0.0207962	0.0140845
chr1	38873427	38873427	3	1	*	184	0.0380435	149	0.00671141	61	0.0163934	68	0.0147059	-0.0313321	-0.00168756
chr1	38991218	38991218	117791	1	*	31	0	22	0.0454545	11	0	17	0	0.0454545	0
chr1	38991222	38991222	4	1	*	36	0	22	0	11	0	19	0.0526316	0	0.0526316
chr1	38991232	38991232	10	1	*	39	0	23	0	11	0	18	0	0	0
chr1	39788806	39788806	797574	1	*	72	0.0416667	59	0.0169492	27	0	24	0	-0.0247175	0
chr1	39788814	39788814	8	1	*	72	0.0138889	59	0.0169492	27	0.037037	24	0	0.00306026	-0.037037
chr1	39788821	39788821	7	1	*	75	0	61	0	25	0	23	0	0	0
chr1	39788839	39788839	18	1	*	75	0.0266667	59	0.0169492	26	0.0384615	24	0	-0.00971751	-0.0384615
chr1	39788848	39788848	9	1	*	73	0.0136986	58	0	25	0	24	0	-0.0136986	0
chr1	39788855	39788855	7	1	*	73	0.0273973	57	0	24	0	22	0.0454545	-0.0273973	0.0454545
chr1	39788857	39788857	2	1	*	72	0.0277778	54	0.0185185	24	0	22	0	-0.00925926	0
chr1	39788882	39788882	25	1	*	41	0.0243902	32	0	17	0	16	0	-0.0243902	0
chr1	39788887	39788887	5	1	*	37	0.0810811	24	0.0416667	16	0	12	0	-0.0394144	0
chr1	39788889	39788889	2	1	*	36	0.0555556	22	0	14	0	13	0	-0.0555556	0
chr1	39788892	39788892	3	1	*	32	0.03125	19	0	13	0	12	0	-0.03125	0
chr1	39788896	39788896	4	1	*	31	0.0645161	18	0	13	0	12	0	-0.0645161	0
chr1	39955066	39955066	166170	1	*	616	0.025974	568	0.0211268	375	0.00533333	362	0.0110497	-0.00484727	0.00571639
chr1	39955074	39955074	8	1	*	674	0.0222552	624	0.0208333	403	0.00744417	385	0.00779221	-0.00142186	0.000348039
chr1	39955081	39955081	7	1	*	727	0.0577717	677	0.0590842	425	0.00705882	405	0.00987654	0.00131253	0.00281772
chr1	39955092	39955092	11	1	*	814	0.017199	750	0.0106667	446	0.0044843	440	0.00909091	-0.00653235	0.0046066
chr1	39955098	39955098	6	1	*	847	0.012987	795	0.0138365	457	0.00437637	443	0.00902935	0.000849465	0.00465298
chr1	39955126	39955126	28	1	*	1022	0.0215264	994	0.00804829	511	0.0176125	490	0.0163265	-0.0134781	-0.00128599
chr1	39955128	39955128	2	1	*	995	0.0241206	967	0.0144778	488	0.00614754	475	0.00842105	-0.00964284	0.00227351
chr1	39955137	39955137	9	1	*	1057	0.013245	1019	0.013739	507	0.00591716	478	0.0083682	0.000493927	0.00245104
chr1	39955151	39955151	14	1	*	1017	0.0147493	1012	0.0217391	494	0.00404858	451	0.00886918	0.00698987	0.0048206
chr1	39955158	39955158	7	1	*	1006	0.0119284	993	0.0120846	474	0.00843882	444	0.0135135	0.000156163	0.00507469
chr1	39955169	39955169	11	1	*	955	0.0157068	952	0.0262605	463	0.0107991	420	0.00952381	0.0105537	-0.00127533
chr1	39955181	39955181	12	1	*	902	0.0177384	896	0.0256696	443	0.00902935	386	0.00777202	0.00793128	-0.00125732
chr1	39955183	39955183	2	1	*	892	0.0123318	887	0.0135287	440	0.00909091	384	0.0078125	0.00119691	-0.00127841
chr1	39955185	39955185	2	1	*	888	0.0225225	884	0.0124434	444	0.00675676	387	0.00775194	-0.0100791	0.000995181
chr1	39955188	39955188	3	1	*	874	0.0308924	874	0.020595	439	0.00455581	381	0.00787402	-0.0102975	0.00331821
chr1	39955192	39955192	4	1	*	856	0.0163551	851	0.00940071	439	0.00911162	371	0.00808625	-0.00695444	-0.00102536
chr1	40097226	40097226	142034	1	*	1620	0.017284	1656	0.0199275	847	0.00354191	743	0.00672948	0.00264359	0.00318756
chr1	40097230	40097230	4	1	*	1648	0.0133495	1679	0.0166766	865	0.00346821	751	0.00665779	0.00332708	0.00318958
chr1	40097233	40097233	3	1	*	1689	0.0171699	1732	0.0138568	879	0.00341297	770	0.00779221	-0.00331311	0.00437924
chr1	40097242	40097242	9	1	*	1778	0.0174353	1832	0.0136463	913	0.00438116	807	0.00371747	-0.00378903	-0.000663689
chr1	40097258	40097258	16	1	*	1771	0.0180689	1825	0.0175342	910	0.00769231	809	0.00494438	-0.000534641	-0.00274793
chr1	40097260	40097260	2	1	*	1767	0.0124505	1833	0.0120022	908	0.0110132	806	0.00620347	-0.000448299	-0.00480974
chr1	40097264	40097264	4	1	*	1772	0.0141084	1827	0.0114943	895	0.0189944	796	0.00879397	-0.0026141	-0.0102004
chr1	40097266	40097266	2	1	*	1771	0.0112931	1828	0.011488	896	0.015625	799	0.00625782	0.00019491	-0.00936718
chr1	40097274	40097274	8	1	*	1758	0.0221843	1802	0.0133185	885	0.00451977	788	0.00507614	-0.00886577	0.000556368
chr1	40097281	40097281	7	1	*	1732	0.0225173	1760	0.0267045	875	0.00914286	774	0.00904393	0.00418722	-9.89295e-05
chr1	40097283	40097283	2	1	*	1717	0.0168899	1742	0.0235362	874	0.00915332	770	0.00519481	0.00664624	-0.00395851
chr1	40097288	40097288	5	1	*	1694	0.0230224	1708	0.0228337	871	0.00574053	755	0.00794702	-0.000188708	0.00220649
chr1	40097292	40097292	4	1	*	1660	0.0180723	1673	0.0185296	862	0.00696056	740	0.00810811	0.000457298	0.00114755
chr1	40097300	40097300	8	1	*	1592	0.0169598	1590	0.0138365	825	0.00848485	719	0.00417246	-0.00312332	-0.00431239
chr1	40097305	40097305	5	1	*	1555	0.0212219	1525	0.0183607	799	0.0137672	703	0.0056899	-0.00286121	-0.00807731
chr1	40097308	40097308	3	1	*	1504	0.025266	1496	0.0247326	787	0.0127065	699	0.0100143	-0.000533337	-0.00269217
chr1	40097311	40097311	3	1	*	1462	0.0164159	1473	0.0203666	782	0.00383632	698	0.00716332	0.00395073	0.00332701
chr1	40097322	40097322	11	1	*	1351	0.0162842	1372	0.0182216	750	0.00933333	671	0.00298063	0.00193734	-0.00635271
chr1	40097331	40097331	9	1	*	1252	0.0159744	1261	0.00793021	715	0.0125874	636	0.00471698	-0.00804423	-0.00787043
chr1	40097338	40097338	7	1	*	1171	0.0187874	1179	0.0195081	688	0.00290698	603	0.00497512	0.000720696	0.00206815
chr1	40097342	40097342	4	1	*	1138	0.0193322	1145	0.0157205	673	0.00594354	586	0.00170648	-0.00361164	-0.00423705
chr1	40317245	40317245	219903	1	*	527	0.6926	624	0.708333	315	0.701587	364	0.697802	0.0157337	-0.0037851
chr1	40317248	40317248	3	1	*	547	0.727605	642	0.683801	327	0.715596	370	0.681081	-0.0438045	-0.0345152
chr1	40317261	40317261	13	1	*	595	0.531092	684	0.50731	338	0.526627	377	0.525199	-0.0237825	-0.00142828
chr1	40317264	40317264	3	1	*	604	0.791391	685	0.808759	342	0.795322	378	0.761905	0.0173684	-0.0334169
chr1	40317275	40317275	11	1	*	634	0.68612	710	0.697183	357	0.677871	392	0.647959	0.0110632	-0.029912
chr1	40317286	40317286	11	1	*	645	0.84186	727	0.826685	361	0.861496	396	0.808081	-0.0151755	-0.053415
chr1	40317288	40317288	2	1	*	618	0.666667	698	0.647564	349	0.676218	378	0.650794	-0.0191022	-0.0254241
chr1	40317319	40317319	31	1	*	626	0.330671	686	0.332362	351	0.330484	405	0.301235	0.00169059	-0.0292498
chr1	40317326	40317326	7	1	*	613	0.574225	686	0.521866	354	0.545198	398	0.520101	-0.0523592	-0.0250972
chr1	40317331	40317331	5	1	*	606	0.547855	674	0.537092	352	0.534091	392	0.489796	-0.0107628	-0.044295
chr1	40317338	40317338	7	1	*	613	0.579119	689	0.558781	352	0.565341	395	0.58481	-0.0203382	0.0194692
chr1	40317341	40317341	3	1	*	600	0.626667	661	0.644478	333	0.63964	378	0.619048	0.0178114	-0.020592
chr1	40317364	40317364	23	1	*	504	0.781746	575	0.782609	310	0.812903	338	0.798817	0.000862664	-0.0140867
chr1	40317367	40317367	3	1	*	442	0.78733	498	0.803213	262	0.839695	274	0.788321	0.0158825	-0.0513735
chr1	40317376	40317376	9	1	*	354	0.725989	389	0.77892	216	0.782407	241	0.701245	0.0529316	-0.0811626
chr1	40508678	40508678	191302	1	*	1972	0.0126775	2062	0.013579	1136	0.00528169	1081	0.00925069	0.000901565	0.003969
chr1	40508687	40508687	9	1	*	2119	0.0217084	2233	0.0210479	1208	0.00745033	1165	0.00515021	-0.000660435	-0.00230012
chr1	40508690	40508690	3	1	*	2176	0.015625	2293	0.0122111	1237	0.00808407	1180	0.00932203	-0.00341392	0.00123796
chr1	40508693	40508693	3	1	*	2227	0.0197575	2364	0.0198816	1260	0.00952381	1198	0.00918197	0.000124035	-0.00034184
chr1	40508695	40508695	2	1	*	2278	0.0109745	2418	0.00992556	1290	0.00465116	1221	0.00655201	-0.00104898	0.00190084
chr1	40508713	40508713	18	1	*	2635	0.0170778	2790	0.0172043	1435	0.0097561	1362	0.00587372	0.000126502	-0.00388238
chr1	40508718	40508718	5	1	*	2719	0.0143435	2870	0.0114983	1466	0.00341064	1383	0.00361533	-0.00284525	0.000204688
chr1	40508728	40508728	10	1	*	2817	0.0141995	2967	0.016515	1518	0.00461133	1406	0.00426743	0.0023155	-0.000343905
chr1	40508730	40508730	2	1	*	2837	0.0165668	2978	0.0137676	1527	0.00458415	1403	0.00926586	-0.00279917	0.00468171
chr1	40508757	40508757	27	1	*	2928	0.0146858	3085	0.0139384	1573	0.00572155	1461	0.00479124	-0.000747381	-0.000930312
chr1	40508768	40508768	11	1	*	2842	0.0140746	2959	0.0114904	1513	0.0085922	1414	0.0106082	-0.00258423	0.002016
chr1	40508775	40508775	7	1	*	2767	0.0166245	2855	0.0119089	1472	0.00611413	1392	0.00502874	-0.00471557	-0.00108539
chr1	40508780	40508780	5	1	*	2691	0.0182088	2785	0.0154399	1438	0.00764951	1357	0.00810612	-0.00276899	0.000456603
chr1	40508793	40508793	13	1	*	2467	0.0170247	2539	0.0208744	1329	0.00677201	1250	0.0064	0.00384963	-0.000372009
chr1	40508798	40508798	5	1	*	2373	0.0231774	2458	0.0215622	1265	0.00790514	1211	0.0132122	-0.00161517	0.00530708
chr1	40508804	40508804	6	1	*	2268	0.0189594	2345	0.0110874	1214	0.00164745	1171	0.00939368	-0.00787202	0.00774623
chr1	40508806	40508806	2	1	*	2236	0.0134168	2326	0.0146174	1193	0.00335289	1167	0.00856898	0.00120055	0.00521609
chr1	40508815	40508815	9	1	*	2094	0.0200573	2141	0.0144792	1143	0.00524934	1098	0.00637523	-0.00557809	0.00112588
chr1	40665631	40665631	156816	1	*	358	0.0307263	355	0.0140845	226	0.0132743	225	0.00888889	-0.0166417	-0.00438545
chr1	40665637	40665637	6	1	*	385	0.0155844	377	0.0371353	237	0.00843882	241	0.0124481	0.0215509	0.00400931
chr1	40665643	40665643	6	1	*	429	0.013986	402	0.0124378	259	0.011583	253	0.0197628	-0.0015482	0.00817983
chr1	40665655	40665655	12	1	*	483	0.0165631	459	0.00653595	296	0.00337838	291	0.0103093	-0.0100272	0.0069309
chr1	40665665	40665665	10	1	*	510	0.0137255	484	0.00619835	316	0.00949367	291	0.0137457	-0.00752714	0.00425203
chr1	40665668	40665668	3	1	*	519	0.00385356	482	0.00414938	321	0.0155763	291	0.00343643	0.000295813	-0.0121399
chr1	40665671	40665671	3	1	*	529	0.0151229	492	0.0162602	322	0.00931677	291	0.00687285	0.00113729	-0.00244392
chr1	40665695	40665695	24	1	*	588	0.0272109	552	0.0235507	369	0.0108401	330	0.0030303	-0.00366016	-0.00780981
chr1	40665698	40665698	3	1	*	589	0.0186757	557	0.016158	370	0.00810811	340	0.00294118	-0.00251773	-0.00516693
chr1	40665705	40665705	7	1	*	476	0.0189076	444	0.0112613	280	0.0107143	253	0.00790514	-0.0076463	-0.00280915
chr1	40665716	40665716	11	1	*	592	0.0135135	554	0.0216606	370	0.0108108	338	0.00887574	0.00814714	-0.00193507
chr1	40665726	40665726	10	1	*	563	0.0053286	538	0.00371747	361	0.00831025	326	0	-0.00161112	-0.00831025
chr1	40665732	40665732	6	1	*	560	0.0178571	519	0.017341	354	0.00847458	323	0.00619195	-0.000516102	-0.00228263
chr1	40665738	40665738	6	1	*	548	0.0127737	501	0.0139721	345	0.0057971	322	0.00621118	0.00119833	0.000414079
chr1	40665740	40665740	2	1	*	550	0.0163636	500	0.01	342	0.00584795	322	0.00621118	-0.00636364	0.000363227
chr1	40665750	40665750	10	1	*	525	0.0190476	483	0.0165631	332	0.0060241	311	0.00643087	-0.00248447	0.000406772
chr1	40665764	40665764	14	1	*	487	0.0205339	448	0.00892857	326	0.00920245	296	0.00675676	-0.0116053	-0.0024457
chr1	40691614	40691614	25850	1	*	2022	0.0153314	1903	0.0178665	959	0.0104275	805	0.0111801	0.00253517	0.000752596
chr1	40691616	40691616	2	1	*	2044	0.0195695	1946	0.0149024	968	0.00826446	813	0.0123001	-0.00466711	0.00403566
chr1	40691642	40691642	26	1	*	2213	0.0162675	2137	0.0145063	1016	0.0127953	869	0.0103567	-0.00176119	-0.00243854
chr1	40691647	40691647	5	1	*	2232	0.0259857	2156	0.0190167	1020	0.0107843	871	0.00918485	-0.00696897	-0.00159947
chr1	40691651	40691651	4	1	*	2244	0.0142602	2159	0.0111163	1023	0.0136852	872	0.0103211	-0.00314399	-0.00336414
chr1	40691669	40691669	18	1	*	2248	0.0173488	2165	0.0170901	1013	0.0128332	857	0.0116686	-0.000258685	-0.00116456
chr1	40691700	40691700	31	1	*	2002	0.017982	1934	0.0196484	897	0.0122631	776	0.0115979	0.00166638	-0.000665161
chr1	40691709	40691709	9	1	*	1867	0.0187467	1841	0.0184682	852	0.0152582	743	0.013459	-0.000278429	-0.00179927
chr1	40691712	40691712	3	1	*	1811	0.0204307	1792	0.0145089	841	0.0107015	725	0.017931	-0.00592177	0.00722949
chr1	40691718	40691718	6	1	*	1717	0.0238789	1700	0.0164706	828	0.0108696	711	0.0168776	-0.00740827	0.00600807
chr1	40691738	40691738	20	1	*	1412	0.0304533	1367	0.0190198	729	0.00960219	669	0.0149477	-0.0114335	0.00534549
chr1	40691819	40691819	81	1	*	1180	0.0186441	1198	0.0141903	767	0.0130378	729	0.00274348	-0.00445375	-0.0102943
chr1	40691827	40691827	8	1	*	1261	0.0214116	1267	0.0173639	809	0.00865266	748	0.00802139	-0.00404773	-0.000631267
chr1	40691829	40691829	2	1	*	1273	0.0243519	1280	0.0140625	815	0.00736196	748	0.00534759	-0.0102894	-0.00201437
chr1	40691835	40691835	6	1	*	1375	0.0218182	1386	0.0151515	846	0.00591017	793	0.00630517	-0.00666667	0.000395005
chr1	40691881	40691881	46	1	*	2011	0.0174043	2046	0.0185728	1137	0.00703606	1023	0.00391007	0.00116855	-0.00312599
chr1	40691895	40691895	14	1	*	2059	0.0169985	2112	0.014678	1209	0.00330852	1068	0.00374532	-0.00232051	0.000436799
chr1	40691912	40691912	17	1	*	2099	0.022868	2154	0.0250696	1240	0.0120968	1108	0.0126354	0.00220161	0.000538605
chr1	40691915	40691915	3	1	*	2092	0.0215105	2156	0.0199443	1259	0.0158856	1100	0.0109091	-0.00156617	-0.00497653
chr1	40691918	40691918	3	1	*	1591	0.0301697	1663	0.0300661	932	0.0107296	809	0.00988875	-0.000103559	-0.000840862
chr1	40691933	40691933	15	1	*	2132	0.0136023	2200	0.0140909	1320	0.00378788	1166	0.00343053	0.000488658	-0.000357347
chr1	40691940	40691940	7	1	*	2137	0.0145063	2198	0.0136488	1320	0.0121212	1158	0.00863558	-0.000857546	-0.00348563
chr1	40691946	40691946	6	1	*	2142	0.0168067	2216	0.0130866	1320	0.00606061	1173	0.00426257	-0.00372008	-0.00179803
chr1	40692029	40692029	83	1	*	2568	0.0136293	2638	0.0159212	1673	0.0083682	1490	0.00604027	0.00229187	-0.00232793
chr1	40692038	40692038	9	1	*	2730	0.0190476	2784	0.0179598	1727	0.0162131	1561	0.00960922	-0.00108785	-0.00660386
chr1	40692041	40692041	3	1	*	2765	0.0169982	2843	0.0154766	1761	0.0102215	1584	0.00883838	-0.00152158	-0.00138308
chr1	40692044	40692044	3	1	*	2789	0.0129079	2871	0.0121909	1757	0.011383	1597	0.0100188	-0.000716978	-0.00136425
chr1	40692047	40692047	3	1	*	2843	0.0151249	2916	0.0154321	1767	0.0141483	1620	0.0123457	0.000307231	-0.00180259
chr1	40692049	40692049	2	1	*	2873	0.0128785	2944	0.0139266	1786	0.0139978	1634	0.00795594	0.00104811	-0.00604182
chr1	40692053	40692053	4	1	*	2936	0.0132834	2993	0.0120281	1812	0.0093819	1658	0.00784077	-0.00125531	-0.00154113
chr1	40692062	40692062	9	1	*	3103	0.0116017	3121	0.0173021	1881	0.00903775	1716	0.00990676	0.00570047	0.000869014
chr1	40692071	40692071	9	1	*	3214	0.00933416	3212	0.0105853	1959	0.00408372	1773	0.00620417	0.00125114	0.00212046
chr1	40692074	40692074	3	1	*	3265	0.0202144	3261	0.0233057	1974	0.00607903	1791	0.00390843	0.00309134	-0.0021706
chr1	40692079	40692079	5	1	*	3342	0.0155595	3372	0.0169039	2004	0.00648703	1824	0.00548246	0.00134437	-0.00100457
chr1	40692084	40692084	5	1	*	3402	0.0102881	3435	0.00989811	2023	0.00543747	1859	0.00537924	-0.000389958	-5.8233e-05
chr1	40692086	40692086	2	1	*	3434	0.0168899	3468	0.0193195	2039	0.00833742	1873	0.00961025	0.00242957	0.00127283
chr1	40692104	40692104	18	1	*	3600	0.0166667	3675	0.0136054	2059	0.00728509	1878	0.00638978	-0.00306122	-0.000895313
chr1	40692111	40692111	7	1	*	3616	0.0124447	3674	0.0155144	2038	0.0127576	1868	0.0101713	0.00306974	-0.0025863
chr1	40692114	40692114	3	1	*	3587	0.0234179	3653	0.0229948	2038	0.0107949	1866	0.00857449	-0.000423099	-0.00222041
chr1	40692117	40692117	3	1	*	3534	0.0198076	3602	0.0166574	1998	0.011011	1827	0.0060208	-0.00315017	-0.00499021
chr1	40692127	40692127	10	1	*	3535	0.0135785	3607	0.0121985	1978	0.00808898	1812	0.00331126	-0.00138	-0.00477772
chr1	40692131	40692131	4	1	*	3529	0.0102012	3610	0.0132964	1974	0.0070922	1816	0.00220264	0.00309521	-0.00488956
chr1	40692141	40692141	10	1	*	3459	0.0196589	3541	0.0192036	1928	0.00311203	1789	0.00279486	-0.000455246	-0.000317176
chr1	40692147	40692147	6	1	*	3274	0.0155773	3361	0.0175543	1851	0.00648298	1715	0.00291545	0.00197702	-0.00356753
chr1	40692156	40692156	9	1	*	3042	0.022025	3135	0.0172249	1733	0.00577034	1606	0.00435866	-0.0048001	-0.00141169
chr1	40692158	40692158	2	1	*	2990	0.0147157	3094	0.0229476	1706	0.00644783	1586	0.0037831	0.00823192	-0.00266473
chr1	40709376	40709376	17218	1	*	1483	0.934592	1490	0.931544	997	0.951856	967	0.937952	-0.00304842	-0.0139031
chr1	40979234	40979234	269858	1	*	157	0.089172	136	0.110294	72	0.0555556	68	0.102941	0.0211221	0.0473856
chr1	40979240	40979240	6	1	*	158	0.0822785	143	0.0839161	74	0.027027	69	0.057971	0.0016376	0.030944
chr1	40979267	40979267	27	1	*	194	0.0670103	176	0.0681818	100	0.03	90	0.0333333	0.00117151	0.00333333
chr1	40979270	40979270	3	1	*	201	0.0348259	178	0.0393258	101	0.019802	94	0.0425532	0.00449997	0.0227512
chr1	40979281	40979281	11	1	*	204	0.0588235	194	0.056701	106	0.0377358	95	0.0210526	-0.0021225	-0.0166832
chr1	40979284	40979284	3	1	*	203	0.0541872	192	0.0572917	108	0.0185185	95	0.0315789	0.00310447	0.0130604
chr1	40979286	40979286	2	1	*	206	0.0436893	194	0.0154639	110	0.0181818	95	0.0105263	-0.0282254	-0.0076555
chr1	40979288	40979288	2	1	*	209	0.0287081	200	0.02	111	0.027027	99	0.020202	-0.00870813	-0.00682501
chr1	40979296	40979296	8	1	*	225	0.115556	213	0.0751174	115	0.113043	103	0.0582524	-0.0404382	-0.0547911
chr1	40979304	40979304	8	1	*	232	0.012931	223	0.0313901	114	0.00877193	105	0.00952381	0.0184591	0.00075188
chr1	40979324	40979324	20	1	*	214	0.0140187	214	0.0373832	114	0.00877193	115	0.0173913	0.0233645	0.00861937
chr1	40979330	40979330	6	1	*	207	0.0289855	211	0.014218	112	0.0178571	116	0.0344828	-0.0147675	0.0166256
chr1	40979333	40979333	3	1	*	202	0.019802	206	0.0145631	112	0.00892857	116	0.00862069	-0.00523887	-0.000307882
chr1	40979340	40979340	7	1	*	198	0.030303	193	0.015544	112	0	111	0.018018	-0.014759	0.018018
chr1	40979344	40979344	4	1	*	197	0.0304569	184	0.0326087	110	0.00909091	110	0.00909091	0.00215184	0
chr1	40979691	40979691	347	1	*	512	0.00976562	488	0.00204918	270	0	219	0	-0.00771644	0
chr1	40979695	40979695	4	1	*	547	0.0146252	512	0.0175781	281	0.0142349	229	0.0174672	0.0029529	0.00323237
chr1	40979711	40979711	16	1	*	630	0.0206349	603	0.0116086	320	0.0125	258	0.00387597	-0.0090263	-0.00862403
chr1	40979717	40979717	6	1	*	667	0.0164918	628	0.0159236	331	0	266	0	-0.000568187	0
chr1	40979730	40979730	13	1	*	718	0.0222841	697	0.0172166	347	0.00576369	270	0.00740741	-0.00506748	0.00164372
chr1	40979734	40979734	4	1	*	747	0.0174029	717	0.0111576	352	0.0113636	277	0.0144404	-0.00624534	0.0030768
chr1	40979740	40979740	6	1	*	774	0.0155039	753	0.0119522	364	0.00549451	288	0.0104167	-0.00355168	0.00492216
chr1	40979744	40979744	4	1	*	800	0.02	775	0.00903226	367	0.00544959	295	0.0101695	-0.0109677	0.0047199
chr1	40979765	40979765	21	1	*	792	0.0252525	759	0.0118577	361	0.00277008	289	0.00692042	-0.0133948	0.00415033
chr1	40979773	40979773	8	1	*	770	0.012987	740	0.0148649	353	0.00566572	283	0.00706714	0.00187785	0.00140142
chr1	40979775	40979775	2	1	*	768	0.0182292	737	0.0108548	350	0.00285714	280	0.00714286	-0.00737435	0.00428571
chr1	40979777	40979777	2	1	*	764	0.013089	735	0.0163265	350	0	282	0.0070922	0.00323753	0.0070922
chr1	40979779	40979779	2	1	*	760	0.0144737	731	0.0150479	350	0.00285714	280	0.0142857	0.000574195	0.0114286
chr1	40979782	40979782	3	1	*	749	0.0106809	725	0.00551724	348	0.00287356	274	0.00729927	-0.00516367	0.00442571
chr1	40979785	40979785	3	1	*	734	0.0163488	719	0.0166898	341	0.0058651	275	0.0109091	0.000341073	0.00504399
chr1	40979799	40979799	14	1	*	694	0.018732	678	0.0147493	323	0.00619195	251	0.0119522	-0.00398273	0.00576024
chr1	40979805	40979805	6	1	*	662	0.0060423	658	0.0212766	310	0.0129032	241	0.0124481	0.0152343	-0.000455093
chr1	41164502	41164502	184697	1	*	261	0.980843	218	0.972477	134	0.992537	122	0.991803	-0.00836585	-0.000734035
chr1	41164505	41164505	3	1	*	254	0.988189	215	0.972093	131	0.992366	120	0.991667	-0.016096	-0.000699746
chr1	41242052	41242052	77547	1	*	34	0.0588235	42	0	19	0	23	0	-0.0588235	0
chr1	41242066	41242066	14	1	*	38	0	50	0.02	21	0.047619	23	0	0.02	-0.047619
chr1	41242068	41242068	2	1	*	38	0.0263158	50	0	22	0	23	0	-0.0263158	0
chr1	41242071	41242071	3	1	*	38	0	49	0	22	0.0454545	23	0	0	-0.0454545
chr1	41242077	41242077	6	1	*	38	0	50	0.02	24	0	24	0	0.02	0
chr1	41242079	41242079	2	1	*	38	0.0263158	50	0.04	24	0	24	0	0.0136842	0
chr1	41242084	41242084	5	1	*	38	0	51	0.0392157	25	0	24	0	0.0392157	0
chr1	41242100	41242100	16	1	*	35	0	51	0	22	0	23	0	0	0
chr1	41242103	41242103	3	1	*	34	0	51	0	23	0	24	0	0	0
chr1	41242114	41242114	11	1	*	34	0	48	0	26	0.0384615	24	0	0	-0.0384615
chr1	41242119	41242119	5	1	*	34	0.0294118	48	0.0208333	26	0.0384615	23	0	-0.00857843	-0.0384615
chr1	41242132	41242132	13	1	*	32	0	42	0	26	0	22	0	0	0
chr1	41242138	41242138	6	1	*	31	0	38	0	25	0	22	0	0	0
chr1	41242140	41242140	2	1	*	23	0	32	0	22	0	17	0	0	0
chr1	41242151	41242151	11	1	*	27	0	32	0	24	0	20	0	0	0
chr1	41242155	41242155	4	1	*	26	0	30	0	23	0	20	0	0	0
chr1	41242159	41242159	4	1	*	24	0	27	0	22	0	20	0	0	0
chr1	41242164	41242164	5	1	*	24	0	26	0	22	0	18	0.0555556	0	0.0555556
chr1	41242172	41242172	8	1	*	21	0	23	0	23	0	17	0	0	0
chr1	42682373	42682373	1440201	1	*	1202	0.015807	1120	0.00982143	513	0.00779727	438	0.00684932	-0.00598556	-0.000947956
chr1	42682382	42682382	9	1	*	1184	0.0135135	1100	0.0154545	506	0.00988142	432	0.00694444	0.00194103	-0.00293698
chr1	42682387	42682387	5	1	*	1180	0.00508475	1095	0.0146119	505	0.00594059	428	0.0046729	0.00952713	-0.0012677
chr1	42682391	42682391	4	1	*	1165	0.0120172	1088	0.0128676	495	0.0121212	419	0.00477327	0.00085048	-0.00734794
chr1	42682405	42682405	14	1	*	1091	0.00824931	1032	0.0193798	468	0.0042735	412	0.00485437	0.0111305	0.000580865
chr1	42682414	42682414	9	1	*	1040	0.00961538	983	0.0152594	458	0.010917	397	0.00251889	0.00564403	-0.00839814
chr1	42682423	42682423	9	1	*	963	0.0155763	927	0.02589	433	0.00692841	383	0.0104439	0.0103136	0.00351546
chr1	42682431	42682431	8	1	*	885	0.0112994	848	0.00825472	414	0.00724638	357	0.00560224	-0.00304472	-0.00164414
chr1	42682435	42682435	4	1	*	851	0.0199765	817	0.0244798	397	0.0100756	341	0.00293255	0.00450331	-0.00714302
chr1	43358904	43358904	676469	1	*	447	0.0134228	408	0.0220588	207	0	209	0	0.008636	0
chr1	43358907	43358907	3	1	*	465	0.0193548	419	0.00954654	208	0	215	0	-0.0098083	0
chr1	43358934	43358934	27	1	*	544	0.0202206	499	0.01002	236	0	246	0.00813008	-0.0102005	0.00813008
chr1	43358938	43358938	4	1	*	553	0.0198915	507	0.0138067	235	0	252	0.00396825	-0.00608479	0.00396825
chr1	43358943	43358943	5	1	*	560	0.025	522	0.00957854	241	0	257	0.00389105	-0.0154215	0.00389105
chr1	43358959	43358959	16	1	*	603	0.0149254	553	0.00904159	253	0.00395257	260	0.00769231	-0.00588378	0.00373974
chr1	43358970	43358970	11	1	*	615	0.0113821	571	0.0192644	256	0.00390625	260	0.00384615	0.00788233	-6.00962e-05
chr1	43358981	43358981	11	1	*	614	0.0228013	564	0.0177305	258	0.00387597	266	0.0112782	-0.00507081	0.00740223
chr1	43358985	43358985	4	1	*	609	0.0229885	568	0.0105634	252	0.00396825	268	0.0149254	-0.0124251	0.0109571
chr1	43358996	43358996	11	1	*	588	0.0136054	547	0.0164534	248	0.00403226	261	0.00383142	0.00284794	-0.00020084
chr1	43359005	43359005	9	1	*	571	0.0210158	533	0.0187617	244	0.00409836	261	0.00766284	-0.00225404	0.00356447
chr1	43359029	43359029	24	1	*	481	0.014553	435	0.00689655	218	0.00458716	228	0.00438596	-0.00765646	-0.000201191
chr1	43367977	43367977	8948	1	*	440	0.0295455	444	0.0112613	201	0.00995025	176	0.00568182	-0.0182842	-0.00426843
chr1	43368019	43368019	42	1	*	417	0.0191847	430	0.0255814	208	0.00961538	171	0	0.00639674	-0.00961538
chr1	43368047	43368047	28	1	*	251	0.0318725	254	0.011811	147	0	122	0	-0.0200615	0
chr1	43368052	43368052	5	1	*	230	0.0217391	235	0.00851064	142	0.00704225	115	0	-0.0132285	-0.00704225
chr1	43368054	43368054	2	1	*	228	0.0263158	234	0.00854701	142	0	113	0	-0.0177688	0
chr1	43368056	43368056	2	1	*	224	0.0357143	230	0.0347826	138	0	110	0	-0.000931677	0
chr1	43368063	43368063	7	1	*	210	0.0380952	212	0.0141509	132	0	99	0.010101	-0.0239443	0.010101
chr1	43368067	43368067	4	1	*	211	0.042654	199	0.0100503	126	0.00793651	93	0	-0.0326038	-0.00793651
chr1	43368078	43368078	11	1	*	185	0.0540541	177	0.0225989	124	0	87	0	-0.0314552	0
chr1	43368082	43368082	4	1	*	177	0.0338983	170	0.0294118	118	0	82	0	-0.00448654	0
chr1	43389767	43389767	21685	1	*	257	0.0233463	242	0.0413223	139	0.0215827	102	0.00980392	0.017976	-0.0117788
chr1	43389770	43389770	3	1	*	263	0.0190114	249	0.0200803	145	0.0275862	106	0.0283019	0.00106891	0.00071568
chr1	43389774	43389774	4	1	*	276	0.00724638	257	0.0116732	150	0.02	110	0.00909091	0.00442677	-0.0109091
chr1	43389779	43389779	5	1	*	280	0.0214286	268	0.0149254	156	0.025641	116	0.00862069	-0.0065032	-0.0170203
chr1	43389788	43389788	9	1	*	297	0.010101	285	0.0105263	161	0.0248447	130	0.0153846	0.000425306	-0.00946011
chr1	43389800	43389800	12	1	*	310	0.0387097	298	0.0234899	164	0.0182927	135	0.0222222	-0.0152197	0.00392954
chr1	43389819	43389819	19	1	*	316	0.0253165	303	0.0231023	161	0.0248447	136	0.0220588	-0.00221415	-0.0027859
chr1	43389825	43389825	6	1	*	315	0.015873	305	0.0196721	160	0.025	138	0.0144928	0.00379912	-0.0105072
chr1	43389836	43389836	11	1	*	311	0.0096463	304	0.0131579	156	0.0192308	137	0.0145985	0.00351159	-0.00463223
chr1	43389862	43389862	26	1	*	287	0.0174216	280	0.0178571	135	0.0296296	133	0.0150376	0.00043554	-0.014592
chr1	43389881	43389881	19	1	*	252	0.0238095	246	0.0325203	124	0.0322581	117	0.017094	0.0087108	-0.015164
chr1	43389898	43389898	17	1	*	215	0.0139535	211	0.0236967	109	0.0275229	103	0.0194175	0.00974319	-0.00810546
chr1	44651489	44651489	1261591	1	*	187	0.625668	215	0.627907	82	0.756098	67	0.671642	0.00223853	-0.0844558
chr1	44739779	44739779	88290	1	*	117	0.00854701	107	0.00934579	53	0	38	0	0.000798786	0
chr1	44739785	44739785	6	1	*	120	0.0166667	115	0.00869565	55	0.0181818	39	0	-0.00797101	-0.0181818
chr1	44739791	44739791	6	1	*	126	0.0396825	123	0	59	0	38	0	-0.0396825	0
chr1	44739800	44739800	9	1	*	134	0.00746269	132	0.00757576	64	0	43	0	0.000113071	0
chr1	44739808	44739808	8	1	*	144	0.00694444	141	0.0070922	65	0.0153846	41	0	0.000147754	-0.0153846
chr1	44739819	44739819	11	1	*	149	0.00671141	150	0.02	70	0	41	0	0.0132886	0
chr1	44739825	44739825	6	1	*	154	0	149	0.0134228	70	0	41	0.0243902	0.0134228	0.0243902
chr1	44739827	44739827	2	1	*	156	0.00641026	149	0.0134228	70	0	43	0	0.00701256	0
chr1	44739829	44739829	2	1	*	156	0.0320513	152	0.0263158	70	0	42	0.0238095	-0.00573549	0.0238095
chr1	44739843	44739843	14	1	*	163	0	155	0.0193548	69	0	46	0	0.0193548	0
chr1	44739846	44739846	3	1	*	161	0.00621118	158	0.0189873	68	0	46	0	0.0127762	0
chr1	44739853	44739853	7	1	*	168	0.0119048	155	0	70	0	45	0	-0.0119048	0
chr1	44739855	44739855	2	1	*	167	0.0179641	156	0.0192308	70	0.0142857	45	0.0222222	0.0012667	0.00793651
chr1	44739858	44739858	3	1	*	167	0	157	0.00636943	68	0	45	0	0.00636943	0
chr1	44739869	44739869	11	1	*	163	0.0122699	155	0.0129032	70	0	46	0	0.000633287	0
chr1	44739880	44739880	11	1	*	159	0.0125786	150	0.0133333	67	0.0149254	46	0	0.000754717	-0.0149254
chr1	44739904	44739904	24	1	*	128	0.0234375	129	0.0155039	55	0	40	0	-0.00793362	0
chr1	44739906	44739906	2	1	*	127	0.023622	125	0.008	54	0.037037	39	0	-0.015622	-0.037037
chr1	44746412	44746412	6506	1	*	262	0.992366	269	0.977695	127	1	108	1	-0.0146712	0
chr1	44775482	44775482	29070	1	*	43	0	33	0.0606061	19	0	12	0	0.0606061	0
chr1	44775485	44775485	3	1	*	44	0.0227273	34	0	20	0	12	0	-0.0227273	0
chr1	44775489	44775489	4	1	*	47	0	36	0.0833333	20	0	13	0	0.0833333	0
chr1	44775492	44775492	3	1	*	49	0	38	0.0263158	21	0	13	0	0.0263158	0
chr1	44775500	44775500	8	1	*	50	0	40	0	22	0	15	0	0	0
chr1	44775503	44775503	3	1	*	51	0	41	0	23	0	15	0	0	0
chr1	44775516	44775516	13	1	*	52	0	44	0	25	0	14	0	0	0
chr1	44775531	44775531	15	1	*	58	0.0172414	47	0.0212766	28	0	16	0	0.00403522	0
chr1	44775539	44775539	8	1	*	60	0.05	49	0	30	0	16	0	-0.05	0
chr1	44775551	44775551	12	1	*	58	0	50	0.04	30	0	17	0	0.04	0
chr1	44775556	44775556	5	1	*	59	0	49	0.0408163	30	0	17	0	0.0408163	0
chr1	44775568	44775568	12	1	*	57	0.0175439	49	0.0204082	28	0	16	0	0.0028643	0
chr1	44775588	44775588	20	1	*	55	0	45	0.0222222	27	0	16	0	0.0222222	0
chr1	44775591	44775591	3	1	*	54	0	45	0	26	0	16	0	0	0
chr1	44775595	44775595	4	1	*	51	0	45	0.0222222	26	0.0384615	16	0	0.0222222	-0.0384615
chr1	44775609	44775609	14	1	*	45	0.0222222	44	0.0227273	21	0	14	0	0.000505051	0
chr1	44777755	44777755	2146	1	*	199	0.798995	157	0.802548	104	0.826923	119	0.672269	0.0035528	-0.154654
chr1	44777769	44777769	14	1	*	224	0.5625	181	0.541436	112	0.517857	118	0.576271	-0.0210635	0.058414
chr1	44777793	44777793	24	1	*	255	0.352941	198	0.318182	116	0.301724	127	0.385827	-0.0347594	0.0841026
chr1	44777846	44777846	53	1	*	252	0.150794	195	0.133333	112	0.142857	123	0.154472	-0.0174603	0.0116144
chr1	45500255	45500255	722409	1	*	162	0.0123457	148	0.00675676	57	0	67	0	-0.00558892	0
chr1	45500271	45500271	16	1	*	180	0.0222222	159	0.00628931	64	0	73	0	-0.0159329	0
chr1	45500276	45500276	5	1	*	184	0.0108696	166	0.0120482	64	0.015625	73	0	0.00117863	-0.015625
chr1	45500318	45500318	42	1	*	194	0.0103093	183	0.010929	69	0	70	0	0.000619683	0
chr1	45500325	45500325	7	1	*	188	0.0265957	179	0.0446927	69	0	69	0.0144928	0.018097	0.0144928
chr1	45500329	45500329	4	1	*	185	0.00540541	176	0.0113636	70	0	69	0	0.00595823	0
chr1	45500340	45500340	11	1	*	180	0.0111111	174	0.0229885	66	0	68	0	0.0118774	0
chr1	45500347	45500347	7	1	*	177	0.0112994	162	0.00617284	66	0.0151515	66	0.0151515	-0.0051266	0
chr1	45500368	45500368	21	1	*	158	0.00632911	146	0.0205479	59	0	56	0.0178571	0.0142188	0.0178571
chr1	45500376	45500376	8	1	*	149	0.0134228	140	0	53	0	53	0.0188679	-0.0134228	0.0188679
chr1	45583966	45583966	83590	1	*	99	0.010101	103	0.00970874	57	0	34	0	-0.000392272	0
chr1	45583980	45583980	14	1	*	135	0.0148148	136	0	73	0.0136986	52	0	-0.0148148	-0.0136986
chr1	45583994	45583994	14	1	*	155	0.0129032	153	0.00653595	74	0	52	0	-0.00636728	0
chr1	45583999	45583999	5	1	*	159	0.0125786	156	0	72	0	57	0	-0.0125786	0
chr1	45584010	45584010	11	1	*	174	0.00574713	170	0.0176471	73	0	58	0	0.0118999	0
chr1	45584027	45584027	17	1	*	184	0.00543478	178	0.011236	79	0	58	0	0.00580117	0
chr1	45584031	45584031	4	1	*	187	0.0106952	183	0.0437158	80	0	60	0	0.0330207	0
chr1	45584033	45584033	2	1	*	187	0.0427807	185	0.027027	79	0	60	0.0166667	-0.0157537	0.0166667
chr1	45584035	45584035	2	1	*	188	0.0106383	185	0.0108108	79	0	60	0	0.000172513	0
chr1	45584080	45584080	45	1	*	171	0.0175439	168	0.00595238	74	0	59	0	-0.0115915	0
chr1	45584103	45584103	23	1	*	138	0	147	0.0340136	67	0	46	0	0.0340136	0
chr1	46043827	46043827	459724	1	*	208	0.0384615	187	0.0160428	82	0.0121951	80	0.0125	-0.0224188	0.000304878
chr1	46043867	46043867	40	1	*	206	0.0291262	199	0.0100503	88	0.0113636	87	0.045977	-0.019076	0.0346134
chr1	46132580	46132580	88713	1	*	97	0.0206186	77	0.012987	68	0.0147059	38	0	-0.00763154	-0.0147059
chr1	46132599	46132599	19	1	*	107	0.0280374	90	0	71	0.0140845	44	0	-0.0280374	-0.0140845
chr1	46132603	46132603	4	1	*	111	0	92	0.0108696	71	0.028169	44	0	0.0108696	-0.028169
chr1	46132629	46132629	26	1	*	120	0.0166667	101	0.00990099	78	0.025641	48	0	-0.00676568	-0.025641
chr1	46132659	46132659	30	1	*	122	0.00819672	107	0.0373832	72	0.0138889	53	0	0.0291865	-0.0138889
chr1	46132662	46132662	3	1	*	124	0	103	0	72	0.0277778	52	0	0	-0.0277778
chr1	46132664	46132664	2	1	*	126	0.015873	98	0.0204082	73	0.0273973	51	0	0.00453515	-0.0273973
chr1	46132682	46132682	18	1	*	124	0	99	0.020202	70	0	50	0	0.020202	0
chr1	46132700	46132700	18	1	*	117	0.025641	95	0.0315789	68	0	55	0.0363636	0.00593792	0.0363636
chr1	46132708	46132708	8	1	*	107	0	91	0.010989	69	0.0144928	57	0.0350877	0.010989	0.020595
chr1	46132719	46132719	11	1	*	105	0.047619	90	0.0111111	61	0	61	0.0163934	-0.0365079	0.0163934
chr1	46132835	46132835	116	1	*	217	0.00460829	219	0.00913242	122	0.00819672	101	0	0.00452413	-0.00819672
chr1	46132844	46132844	9	1	*	222	0.0225225	223	0.0044843	119	0.00840336	105	0	-0.0180382	-0.00840336
chr1	46132855	46132855	11	1	*	233	0.0343348	229	0.00436681	118	0.00847458	107	0	-0.029968	-0.00847458
chr1	46132869	46132869	14	1	*	234	0.00854701	234	0.0299145	123	0.00813008	109	0.00917431	0.0213675	0.00104423
chr1	46132889	46132889	20	1	*	226	0.0176991	229	0.0305677	120	0.00833333	110	0	0.0128686	-0.00833333
chr1	46132891	46132891	2	1	*	225	0.0177778	227	0.0264317	118	0.00847458	111	0.00900901	0.00865394	0.000534433
chr1	46132921	46132921	30	1	*	210	0.0142857	218	0.0183486	108	0.00925926	107	0	0.00406291	-0.00925926
chr1	46132926	46132926	5	1	*	203	0.0246305	212	0.0283019	105	0.00952381	107	0.00934579	0.00367134	-0.000178015
chr1	46132930	46132930	4	1	*	206	0.0194175	207	0.0144928	106	0	103	0	-0.00492472	0
chr1	46132937	46132937	7	1	*	198	0.0151515	196	0.0102041	101	0	102	0	-0.00494743	0
chr1	46132992	46132992	55	1	*	133	0.0075188	142	0.0211268	66	0.0151515	66	0	0.013608	-0.0151515
chr1	46133032	46133032	40	1	*	159	0.00628931	169	0.0118343	86	0	79	0.0126582	0.00554501	0.0126582
chr1	46133039	46133039	7	1	*	159	0.0125786	169	0.0177515	90	0	80	0.0125	0.00517286	0.0125
chr1	46133055	46133055	16	1	*	159	0.0125786	161	0.0124224	88	0.0113636	77	0	-0.000156256	-0.0113636
chr1	46133079	46133079	24	1	*	133	0.0075188	133	0.0150376	70	0.0285714	70	0	0.0075188	-0.0285714
chr1	46133087	46133087	8	1	*	127	0.015748	127	0.023622	67	0	67	0	0.00787402	0
chr1	46133094	46133094	7	1	*	119	0.0168067	120	0	65	0	60	0	-0.0168067	0
chr1	46133100	46133100	6	1	*	117	0	120	0	64	0	58	0	0	0
chr1	46133102	46133102	2	1	*	116	0	119	0.0168067	64	0	59	0	0.0168067	0
chr1	46133111	46133111	9	1	*	110	0.0181818	110	0.0272727	62	0	58	0	0.00909091	0
chr1	46176440	46176440	43329	1	*	182	1	187	0.973262	85	0.976471	100	0.99	-0.026738	0.0135294
chr1	46176449	46176449	9	1	*	200	0.98	201	0.985075	89	1	104	0.990385	0.00507463	-0.00961538
chr1	46176458	46176458	9	1	*	217	0.981567	218	0.986239	97	0.969072	109	1	0.00467171	0.0309278
chr1	46303594	46303594	127136	1	*	124	0	124	0.016129	73	0.0273973	65	0	0.016129	-0.0273973
chr1	46303628	46303628	34	1	*	180	0	170	0.0235294	92	0.0217391	74	0	0.0235294	-0.0217391
chr1	46303630	46303630	2	1	*	182	0.021978	170	0.00588235	92	0.0108696	75	0	-0.0160957	-0.0108696
chr1	46303636	46303636	6	1	*	185	0.0216216	173	0.0115607	95	0.0105263	74	0	-0.0100609	-0.0105263
chr1	46303648	46303648	12	1	*	191	0.0104712	185	0.027027	101	0.00990099	77	0	0.0165558	-0.00990099
chr1	46303656	46303656	8	1	*	193	0.00518135	185	0.00540541	99	0.020202	77	0.012987	0.000224058	-0.00721501
chr1	46303665	46303665	9	1	*	195	0.0102564	193	0.0207254	101	0.00990099	80	0.0125	0.010469	0.00259901
chr1	46303668	46303668	3	1	*	194	0.0103093	192	0.0104167	102	0.00980392	80	0.0125	0.000107388	0.00269608
chr1	46303676	46303676	8	1	*	195	0.0153846	193	0.0103627	100	0.01	81	0	-0.00502192	-0.01
chr1	46303726	46303726	50	1	*	157	0.0127389	161	0.00621118	91	0.010989	67	0	-0.00652767	-0.010989
chr1	46303739	46303739	13	1	*	141	0.0070922	139	0.0143885	74	0.027027	61	0	0.00729629	-0.027027
chr1	47314106	47314106	1010367	1	*	98	0.0102041	93	0.0322581	51	0.0392157	47	0.0212766	0.022054	-0.0179391
chr1	47314112	47314112	6	1	*	106	0.0283019	96	0.0104167	50	0.04	50	0.04	-0.0178852	0
chr1	47314118	47314118	6	1	*	112	0	103	0.0194175	55	0.0363636	52	0.0384615	0.0194175	0.0020979
chr1	47314129	47314129	11	1	*	120	0	111	0	62	0.0322581	52	0.0192308	0	-0.0130273
chr1	47314138	47314138	9	1	*	129	0.00775194	121	0.0165289	65	0.0307692	58	0.0172414	0.00877699	-0.0135279
chr1	47314140	47314140	2	1	*	131	0.0152672	122	0.0163934	64	0.046875	57	0.0175439	0.00112627	-0.0293311
chr1	47314152	47314152	12	1	*	143	0.027972	125	0.008	67	0.0298507	59	0.0169492	-0.019972	-0.0129016
chr1	47314167	47314167	15	1	*	148	0.0135135	138	0.0507246	69	0.0289855	58	0.0172414	0.0372111	-0.0117441
chr1	47314169	47314169	2	1	*	145	0.0206897	135	0.0296296	69	0.0289855	58	0.0172414	0.00893997	-0.0117441
chr1	47314182	47314182	13	1	*	136	0.00735294	131	0.0152672	64	0.03125	58	0.0172414	0.00791423	-0.0140086
chr1	47314184	47314184	2	1	*	135	0.0296296	130	0.0153846	62	0.0322581	57	0.0350877	-0.014245	0.00282965
chr1	47314189	47314189	5	1	*	138	0.00724638	125	0.008	59	0.0338983	57	0.0175439	0.000753623	-0.0163544
chr1	47314213	47314213	24	1	*	122	0.0327869	107	0.00934579	50	0.04	51	0	-0.0234411	-0.04
chr1	47314227	47314227	14	1	*	108	0.0277778	95	0.0105263	50	0.04	45	0	-0.0172515	-0.04
chr1	50968631	50968631	3654404	1	*	70	0.0285714	44	0	33	0.030303	34	0.0588235	-0.0285714	0.0285205
chr1	50968642	50968642	11	1	*	86	0	57	0.0175439	37	0	37	0.0810811	0.0175439	0.0810811
chr1	50968649	50968649	7	1	*	92	0	63	0.015873	40	0	41	0.0731707	0.015873	0.0731707
chr1	50968654	50968654	5	1	*	107	0	67	0	43	0.0232558	44	0.0909091	0	0.0676533
chr1	50968660	50968660	6	1	*	119	0.0336134	79	0.0253165	45	0	44	0.0681818	-0.00829699	0.0681818
chr1	50968663	50968663	3	1	*	122	0.0491803	80	0.0125	47	0.0425532	45	0.0666667	-0.0366803	0.0241135
chr1	50968667	50968667	4	1	*	129	0.00775194	79	0	51	0	44	0.0909091	-0.00775194	0.0909091
chr1	50968676	50968676	9	1	*	131	0.00763359	85	0	53	0	48	0.0625	-0.00763359	0.0625
chr1	50968682	50968682	6	1	*	132	0	86	0	53	0	45	0.0666667	0	0.0666667
chr1	50968684	50968684	2	1	*	132	0.0151515	86	0	53	0	45	0.0666667	-0.0151515	0.0666667
chr1	50968687	50968687	3	1	*	132	0.00757576	86	0.0232558	55	0	45	0.0666667	0.0156801	0.0666667
chr1	50968701	50968701	14	1	*	134	0.0149254	90	0.0222222	57	0	48	0.0625	0.00729685	0.0625
chr1	50968722	50968722	21	1	*	131	0.0229008	90	0.0444444	59	0	46	0.0652174	0.0215437	0.0652174
chr1	50968736	50968736	14	1	*	124	0	87	0.0114943	59	0	43	0.0697674	0.0114943	0.0697674
chr1	50968757	50968757	21	1	*	112	0.00892857	81	0	51	0.0196078	39	0.0769231	-0.00892857	0.0573152
chr1	50970178	50970178	1421	1	*	122	0	121	0.0165289	91	0.010989	71	0	0.0165289	-0.010989
chr1	50970187	50970187	9	1	*	136	0	125	0.024	91	0.010989	72	0	0.024	-0.010989
chr1	50970194	50970194	7	1	*	139	0.0143885	130	0.0384615	95	0.0105263	75	0	0.024073	-0.0105263
chr1	50970277	50970277	83	1	*	140	0.0142857	126	0.015873	99	0.020202	71	0.0140845	0.0015873	-0.00611751
chr1	52056198	52056198	1085921	1	*	216	0.00462963	218	0.0229358	127	0.015748	110	0	0.0183062	-0.015748
chr1	52056216	52056216	18	1	*	238	0.00420168	233	0.0214592	140	0.0142857	113	0	0.0172575	-0.0142857
chr1	52056222	52056222	6	1	*	248	0.0120968	240	0.0291667	139	0.0143885	119	0	0.0170699	-0.0143885
chr1	52056237	52056237	15	1	*	183	0.0218579	178	0.0168539	110	0.0181818	82	0	-0.00500399	-0.0181818
chr1	52056251	52056251	14	1	*	283	0.00706714	251	0.0239044	152	0.0131579	122	0	0.0168372	-0.0131579
chr1	52056257	52056257	6	1	*	297	0.020202	262	0.0152672	152	0.00657895	121	0	-0.00493484	-0.00657895
chr1	52056268	52056268	11	1	*	304	0.0131579	265	0.00754717	153	0.00653595	122	0	-0.00561072	-0.00653595
chr1	52056282	52056282	14	1	*	292	0.0273973	247	0.0283401	140	0.00714286	111	0	0.000942821	-0.00714286
chr1	52056285	52056285	3	1	*	297	0.03367	257	0.0272374	145	0.0137931	117	0	-0.00643268	-0.0137931
chr1	52056288	52056288	3	1	*	298	0.0234899	255	0.0117647	143	0.020979	115	0	-0.0117252	-0.020979
chr1	52056291	52056291	3	1	*	301	0.0299003	256	0.0195312	143	0.020979	116	0	-0.0103691	-0.020979
chr1	52056294	52056294	3	1	*	302	0.0198675	251	0.0239044	139	0.00719424	115	0.00869565	0.00403683	0.00150141
chr1	52056297	52056297	3	1	*	297	0.030303	250	0.036	140	0.0142857	116	0	0.00569697	-0.0142857
chr1	52056300	52056300	3	1	*	293	0.0204778	249	0.0200803	139	0.0215827	115	0	-0.000397494	-0.0215827
chr1	52056303	52056303	3	1	*	287	0.0139373	248	0.016129	139	0.00719424	115	0	0.00219175	-0.00719424
chr1	52056318	52056318	15	1	*	266	0.0263158	221	0.0180995	135	0.00740741	106	0	-0.00821624	-0.00740741
chr1	52056345	52056345	27	1	*	236	0.0169492	187	0.0160428	118	0.0169492	94	0	-0.000906372	-0.0169492
chr1	52056347	52056347	2	1	*	236	0.0338983	189	0.015873	118	0.0169492	94	0	-0.0180253	-0.0169492
chr1	52056390	52056390	43	1	*	181	0.0552486	135	0.0222222	85	0.0117647	66	0	-0.0330264	-0.0117647
chr1	52056393	52056393	3	1	*	176	0.0340909	134	0	83	0.0120482	68	0	-0.0340909	-0.0120482
chr1	52056399	52056399	6	1	*	167	0.0419162	128	0.0078125	79	0.0126582	62	0	-0.0341037	-0.0126582
chr1	52056409	52056409	10	1	*	146	0.0342466	116	0.00862069	68	0.0294118	57	0	-0.0256259	-0.0294118
chr1	52056420	52056420	11	1	*	123	0.0406504	88	0.0113636	62	0.016129	47	0	-0.0292868	-0.016129
chr1	52056425	52056425	5	1	*	116	0.0344828	82	0.0121951	60	0.0166667	46	0.0217391	-0.0222876	0.00507246
chr1	52056429	52056429	4	1	*	110	0.0454545	76	0.0263158	57	0.0175439	45	0	-0.0191388	-0.0175439
chr1	52366128	52366128	309699	1	*	150	0.0133333	117	0.017094	82	0.0121951	76	0.0263158	0.00376068	0.0141207
chr1	52366130	52366130	2	1	*	155	0.0129032	117	0.017094	83	0.0120482	75	0.0133333	0.00419079	0.00128514
chr1	52366142	52366142	12	1	*	171	0.0175439	145	0.0137931	92	0.0326087	88	0	-0.00375076	-0.0326087
chr1	52366147	52366147	5	1	*	177	0.0225989	158	0.0189873	97	0.0309278	91	0.010989	-0.00361153	-0.0199388
chr1	52366153	52366153	6	1	*	184	0.0217391	170	0.0235294	106	0.00943396	92	0	0.00179028	-0.00943396
chr1	52366163	52366163	10	1	*	192	0.015625	179	0.0111732	112	0.00892857	92	0	-0.00445182	-0.00892857
chr1	52366183	52366183	20	1	*	203	0.0246305	193	0.015544	114	0.00877193	97	0.0103093	-0.0090865	0.00153735
chr1	52366185	52366185	2	1	*	202	0.0049505	193	0.015544	115	0.026087	97	0.0103093	0.0105935	-0.0157777
chr1	52366187	52366187	2	1	*	202	0.0049505	196	0.00510204	116	0.0172414	98	0.0306122	0.000151546	0.0133709
chr1	52366194	52366194	7	1	*	205	0.0243902	201	0.00497512	116	0.0172414	95	0.0105263	-0.0194151	-0.00671506
chr1	52366209	52366209	15	1	*	201	0.0199005	195	0.00512821	115	0.00869565	95	0	-0.0147723	-0.00869565
chr1	52366212	52366212	3	1	*	199	0.0100503	192	0.015625	114	0.00877193	93	0.0107527	0.00557475	0.00198076
chr1	52366216	52366216	4	1	*	197	0.0152284	193	0.015544	112	0.00892857	92	0.0217391	0.000315615	0.0128106
chr1	52366224	52366224	8	1	*	196	0.0102041	193	0.0259067	106	0	87	0.0229885	0.0157027	0.0229885
chr1	52366234	52366234	10	1	*	184	0.0163043	190	0.0210526	100	0.01	82	0.0121951	0.00474828	0.00219512
chr1	52366240	52366240	6	1	*	171	0.0233918	177	0.0112994	103	0	82	0.0121951	-0.0120924	0.0121951
chr1	52366242	52366242	2	1	*	166	0.0301205	174	0.0229885	102	0	77	0.025974	-0.00713198	0.025974
chr1	52366246	52366246	4	1	*	163	0	172	0.0116279	98	0	78	0.0128205	0.0116279	0.0128205
chr1	52404365	52404365	38119	1	*	107	0.0186916	113	0.0176991	53	0.0188679	66	0	-0.000992474	-0.0188679
chr1	52404370	52404370	5	1	*	114	0.00877193	118	0	53	0	71	0	-0.00877193	0
chr1	52404388	52404388	18	1	*	143	0.020979	146	0	66	0	85	0	-0.020979	0
chr1	52404438	52404438	50	1	*	182	0.010989	178	0.00561798	79	0.0126582	95	0	-0.00537103	-0.0126582
chr1	52404440	52404440	2	1	*	182	0.0164835	182	0.0164835	81	0.0123457	91	0.010989	0	-0.00135667
chr1	52404447	52404447	7	1	*	181	0.0110497	181	0.0110497	85	0.0117647	95	0	0	-0.0117647
chr1	52404450	52404450	3	1	*	184	0.0163043	182	0.0164835	85	0.0117647	94	0.0106383	0.000179169	-0.00112641
chr1	52404458	52404458	8	1	*	184	0.0163043	182	0.010989	84	0.0238095	95	0	-0.00531534	-0.0238095
chr1	52404469	52404469	11	1	*	182	0.010989	180	0.00555556	80	0.0125	96	0	-0.00543346	-0.0125
chr1	52404477	52404477	8	1	*	174	0	173	0.017341	81	0.0246914	95	0	0.017341	-0.0246914
chr1	52404482	52404482	5	1	*	166	0.0060241	169	0.0236686	79	0.0126582	92	0	0.0176445	-0.0126582
chr1	52404497	52404497	15	1	*	150	0.00666667	144	0.0277778	65	0.0153846	76	0.0131579	0.0211111	-0.00222672
chr1	52404502	52404502	5	1	*	142	0	139	0.0215827	59	0.0338983	73	0	0.0215827	-0.0338983
chr1	52404511	52404511	9	1	*	134	0.0447761	126	0.00793651	58	0.0172414	72	0	-0.0368396	-0.0172414
chr1	52602312	52602312	197801	1	*	31	0	23	0	20	0.05	13	0	0	-0.05
chr1	52602317	52602317	5	1	*	31	0.0322581	23	0	18	0	14	0	-0.0322581	0
chr1	52602321	52602321	4	1	*	31	0	23	0.0434783	19	0.0526316	13	0	0.0434783	-0.0526316
chr1	52602324	52602324	3	1	*	30	0.0333333	23	0	19	0.0526316	14	0.0714286	-0.0333333	0.018797
chr1	52602333	52602333	9	1	*	32	0	24	0	18	0	15	0	0	0
chr1	52602343	52602343	10	1	*	33	0.030303	23	0.0434783	20	0	17	0	0.0131752	0
chr1	52602350	52602350	7	1	*	32	0	28	0.0357143	23	0	18	0	0.0357143	0
chr1	52602352	52602352	2	1	*	33	0	28	0	22	0	19	0	0	0
chr1	52602365	52602365	13	1	*	33	0	34	0	25	0	20	0	0	0
chr1	52602370	52602370	5	1	*	36	0	33	0	24	0.0416667	21	0	0	-0.0416667
chr1	52602382	52602382	12	1	*	37	0	31	0	24	0.0416667	17	0	0	-0.0416667
chr1	52602384	52602384	2	1	*	36	0	31	0.0322581	23	0	17	0	0.0322581	0
chr1	52602387	52602387	3	1	*	37	0.027027	30	0	22	0	19	0	-0.027027	0
chr1	52602390	52602390	3	1	*	35	0.0285714	29	0.0344828	21	0.047619	17	0	0.00591133	-0.047619
chr1	52602399	52602399	9	1	*	35	0.0285714	27	0.037037	18	0	16	0	0.00846561	0
chr1	52602417	52602417	18	1	*	33	0.030303	25	0.04	18	0	14	0	0.00969697	0
chr1	52602420	52602420	3	1	*	31	0.0322581	25	0	18	0	14	0	-0.0322581	0
chr1	52602423	52602423	3	1	*	29	0.0344828	25	0	18	0	14	0.0714286	-0.0344828	0.0714286
chr1	52602432	52602432	9	1	*	27	0.037037	22	0.0454545	18	0.0555556	14	0.0714286	0.00841751	0.015873
chr1	52602435	52602435	3	1	*	27	0.037037	22	0	18	0	14	0	-0.037037	0
chr1	53838270	53838270	1235835	1	*	122	0	118	0.00847458	59	0	52	0.0192308	0.00847458	0.0192308
chr1	53838287	53838287	17	1	*	147	0.00680272	139	0.0143885	64	0.03125	60	0	0.00758577	-0.03125
chr1	53838299	53838299	12	1	*	156	0.00641026	154	0.012987	72	0.0138889	67	0	0.00657676	-0.0138889
chr1	53838303	53838303	4	1	*	159	0	159	0.0125786	71	0	69	0	0.0125786	0
chr1	53838307	53838307	4	1	*	163	0.00613497	161	0.0310559	73	0.0136986	69	0	0.0249209	-0.0136986
chr1	53838311	53838311	4	1	*	168	0.0178571	167	0.011976	74	0	67	0	-0.00588109	0
chr1	53838317	53838317	6	1	*	174	0.0172414	167	0.0179641	75	0	69	0	0.000722693	0
chr1	53838370	53838370	53	1	*	158	0.00632911	150	0.0266667	70	0	68	0	0.0203376	0
chr1	53838381	53838381	11	1	*	151	0.00662252	142	0.0140845	69	0	64	0.015625	0.00746199	0.015625
chr1	53838388	53838388	7	1	*	148	0.0135135	134	0.0223881	68	0	61	0	0.00887455	0
chr1	54405959	54405959	567571	1	*	99	0.040404	105	0.0285714	45	0	56	0.0357143	-0.0118326	0.0357143
chr1	54405973	54405973	14	1	*	104	0.0192308	111	0.018018	50	0	58	0	-0.00121275	0
chr1	54405982	54405982	9	1	*	108	0.0462963	111	0.036036	53	0	58	0.0172414	-0.0102603	0.0172414
chr1	54405985	54405985	3	1	*	109	0.0183486	110	0.0181818	53	0.0377358	60	0	-0.000166806	-0.0377358
chr1	54406027	54406027	42	1	*	100	0.02	93	0.0215054	53	0.0377358	57	0.0175439	0.00150538	-0.020192
chr1	54406030	54406030	3	1	*	99	0.010101	89	0.0561798	51	0	54	0.0185185	0.0460788	0.0185185
chr1	54406037	54406037	7	1	*	95	0.0210526	87	0.0344828	50	0	54	0	0.0134301	0
chr1	54406040	54406040	3	1	*	92	0.0217391	84	0.0595238	51	0	55	0.0181818	0.0377847	0.0181818
chr1	54406043	54406043	3	1	*	86	0.0348837	80	0.0375	51	0	56	0	0.00261628	0
chr1	54406046	54406046	3	1	*	85	0.0352941	78	0.0384615	50	0	56	0	0.00316742	0
chr1	54406049	54406049	3	1	*	85	0.0352941	78	0.0512821	50	0	58	0	0.0159879	0
chr1	54406052	54406052	3	1	*	80	0.0125	76	0.0131579	50	0	57	0	0.000657895	0
chr1	54406149	54406149	97	1	*	38	0.0263158	56	0.0714286	41	0	58	0	0.0451128	0
chr1	54406151	54406151	2	1	*	38	0.0263158	54	0	43	0	58	0	-0.0263158	0
chr1	54406174	54406174	23	1	*	58	0.0517241	70	0.0142857	55	0.0181818	70	0	-0.0374384	-0.0181818
chr1	54406183	54406183	9	1	*	69	0.0144928	81	0	58	0	76	0	-0.0144928	0
chr1	54406185	54406185	2	1	*	73	0	80	0	61	0.0163934	78	0	0	-0.0163934
chr1	54406206	54406206	21	1	*	98	0.0102041	111	0.027027	72	0.0277778	91	0	0.0168229	-0.0277778
chr1	54406215	54406215	9	1	*	107	0.00934579	115	0.026087	78	0	91	0	0.0167412	0
chr1	54406219	54406219	4	1	*	111	0.027027	119	0.0252101	78	0	93	0	-0.00181694	0
chr1	54406221	54406221	2	1	*	113	0.0265487	117	0.025641	77	0	95	0	-0.000907647	0
chr1	54406230	54406230	9	1	*	119	0	127	0.00787402	82	0.0121951	97	0	0.00787402	-0.0121951
chr1	54406247	54406247	17	1	*	122	0.0327869	133	0.0075188	86	0.0116279	106	0.00943396	-0.0252681	-0.00219394
chr1	54406249	54406249	2	1	*	127	0.00787402	134	0	87	0.0114943	104	0	-0.00787402	-0.0114943
chr1	54406252	54406252	3	1	*	132	0.00757576	136	0	90	0.0111111	107	0	-0.00757576	-0.0111111
chr1	54406257	54406257	5	1	*	134	0.00746269	145	0.00689655	91	0.021978	109	0	-0.000566135	-0.021978
chr1	54406271	54406271	14	1	*	136	0.00735294	155	0.0193548	100	0.01	107	0	0.0120019	-0.01
chr1	54406359	54406359	88	1	*	124	0.016129	147	0.0340136	86	0.0116279	62	0.016129	0.0178846	0.00450113
chr1	54406365	54406365	6	1	*	141	0.0141844	156	0.00641026	94	0.0106383	93	0	-0.00777414	-0.0106383
chr1	54406368	54406368	3	1	*	225	0.0266667	246	0.0162602	146	0	128	0.015625	-0.0104065	0.015625
chr1	54406371	54406371	3	1	*	232	0.0258621	262	0.0229008	150	0	130	0.00769231	-0.00296131	0.00769231
chr1	54406374	54406374	3	1	*	230	0.00869565	270	0.0148148	151	0	129	0.0155039	0.00611916	0.0155039
chr1	54406377	54406377	3	1	*	236	0.0127119	275	0.0109091	152	0	131	0	-0.00180277	0
chr1	54406380	54406380	3	1	*	246	0.0162602	277	0.0108303	152	0	133	0	-0.00542984	0
chr1	54406383	54406383	3	1	*	251	0.0278884	282	0.0212766	156	0	135	0.00740741	-0.00661185	0.00740741
chr1	54406386	54406386	3	1	*	255	0.0235294	292	0.0308219	157	0	133	0.0075188	0.00729251	0.0075188
chr1	54406409	54406409	23	1	*	298	0.0100671	350	0.0171429	182	0.010989	154	0.00649351	0.00707574	-0.0044955
chr1	54406413	54406413	4	1	*	298	0.0167785	349	0.00859599	182	0.00549451	151	0	-0.00818253	-0.00549451
chr1	54406423	54406423	10	1	*	286	0.0034965	333	0.00900901	173	0.017341	144	0	0.00551251	-0.017341
chr1	54406427	54406427	4	1	*	279	0.0107527	330	0.0151515	171	0.00584795	139	0.00719424	0.00439883	0.00134629
chr1	54406435	54406435	8	1	*	269	0.0111524	310	0.016129	159	0.0125786	127	0.00787402	0.00497662	-0.0047046
chr1	54406440	54406440	5	1	*	267	0.011236	296	0.0101351	148	0.00675676	125	0	-0.00110082	-0.00675676
chr1	54406444	54406444	4	1	*	265	0.0301887	287	0.0243902	151	0.0198675	125	0.008	-0.00579844	-0.0118675
chr1	54406450	54406450	6	1	*	260	0	283	0.00706714	151	0.00662252	125	0	0.00706714	-0.00662252
chr1	54406455	54406455	5	1	*	250	0.004	278	0	148	0.00675676	123	0.00813008	-0.004	0.00137332
chr1	54406457	54406457	2	1	*	246	0.00813008	277	0.00722022	148	0.0135135	121	0	-0.000909865	-0.0135135
chr1	54406468	54406468	11	1	*	226	0.00884956	256	0.0195312	140	0.00714286	114	0	0.0106817	-0.00714286
chr1	54413505	54413505	7037	1	*	231	0.943723	231	0.95671	111	0.945946	126	0.928571	0.012987	-0.0173745
chr1	54413520	54413520	15	1	*	214	0.948598	225	0.955556	111	0.981982	121	0.917355	0.00695742	-0.0646266
chr1	58783993	58783993	4370473	1	*	164	0.0121951	184	0.0271739	84	0	102	0.00980392	0.0149788	0.00980392
chr1	58783995	58783995	2	1	*	166	0.0060241	188	0.0106383	85	0	102	0.00980392	0.0046142	0.00980392
chr1	58784009	58784009	14	1	*	171	0.0175439	192	0.015625	85	0	105	0.0190476	-0.00191886	0.0190476
chr1	58784014	58784014	5	1	*	176	0.0113636	194	0.0103093	85	0	107	0.00934579	-0.00105436	0.00934579
chr1	58784060	58784060	46	1	*	160	0.025	182	0.00549451	80	0	97	0	-0.0195055	0
chr1	62436584	62436584	3652524	1	*	115	0.00869565	77	0.025974	46	0	49	0.0204082	0.0172784	0.0204082
chr1	62436588	62436588	4	1	*	115	0.00869565	79	0	47	0	50	0	-0.00869565	0
chr1	62436598	62436598	10	1	*	120	0.00833333	85	0.0117647	49	0	56	0	0.00343137	0
chr1	62436600	62436600	2	1	*	122	0.00819672	86	0	51	0.0196078	55	0	-0.00819672	-0.0196078
chr1	62436648	62436648	48	1	*	131	0.0229008	89	0	57	0	62	0.016129	-0.0229008	0.016129
chr1	62436666	62436666	18	1	*	126	0.015873	91	0.010989	55	0	57	0	-0.004884	0
chr1	62436682	62436682	16	1	*	121	0.0165289	89	0.0224719	55	0.0181818	52	0	0.00594298	-0.0181818
chr1	62436689	62436689	7	1	*	118	0.0254237	87	0	50	0	52	0	-0.0254237	0
chr1	62436694	62436694	5	1	*	114	0.0175439	86	0	49	0	50	0	-0.0175439	0
chr1	62436698	62436698	4	1	*	114	0.0263158	84	0	50	0	51	0	-0.0263158	0
chr1	62436955	62436955	257	1	*	80	0.025	78	0	42	0	47	0.0212766	-0.025	0.0212766
chr1	62436970	62436970	15	1	*	85	0.0117647	85	0.0352941	47	0	56	0.0178571	0.0235294	0.0178571
chr1	62436986	62436986	16	1	*	92	0.0326087	86	0.0116279	51	0	57	0.0175439	-0.0209808	0.0175439
chr1	62436991	62436991	5	1	*	95	0.0210526	86	0.0116279	50	0	53	0.0566038	-0.00942472	0.0566038
chr1	62436999	62436999	8	1	*	96	0.0104167	89	0.011236	52	0	55	0.0181818	0.000819288	0.0181818
chr1	62437004	62437004	5	1	*	100	0.02	89	0.011236	53	0	58	0.0172414	-0.00876404	0.0172414
chr1	62437010	62437010	6	1	*	102	0.0196078	91	0	50	0	61	0.0163934	-0.0196078	0.0163934
chr1	62437012	62437012	2	1	*	102	0.0294118	92	0.0108696	50	0	61	0.0163934	-0.0185422	0.0163934
chr1	62437016	62437016	4	1	*	102	0.0196078	92	0.0326087	50	0	60	0.0333333	0.0130009	0.0333333
chr1	62437030	62437030	14	1	*	102	0.0294118	89	0.011236	48	0.0208333	60	0.0166667	-0.0181758	-0.00416667
chr1	62437054	62437054	24	1	*	95	0.0315789	79	0.0126582	45	0.0222222	54	0.0185185	-0.0189207	-0.0037037
chr1	62437056	62437056	2	1	*	92	0.0326087	78	0.025641	46	0	54	0.0185185	-0.00696767	0.0185185
chr1	62437070	62437070	14	1	*	84	0	68	0	41	0	56	0.0178571	0	0.0178571
chr1	62437076	62437076	6	1	*	79	0.0379747	68	0.0441176	41	0	54	0.0185185	0.00614296	0.0185185
chr1	63593315	63593315	1156239	1	*	95	0.0421053	109	0.0550459	46	0.0434783	49	0.102041	0.0129406	0.0585626
chr1	63593317	63593317	2	1	*	97	0.0721649	103	0.0679612	46	0.0434783	46	0.0652174	-0.00420378	0.0217391
chr1	63593363	63593363	46	1	*	127	0.0314961	129	0.0155039	60	0.0333333	70	0	-0.0159922	-0.0333333
chr1	63593366	63593366	3	1	*	129	0.0387597	132	0.00757576	63	0	63	0	-0.0311839	0
chr1	63593378	63593378	12	1	*	133	0.0225564	134	0.0223881	65	0	64	0	-0.000168331	0
chr1	63593381	63593381	3	1	*	132	0.0378788	135	0.0222222	64	0.03125	65	0	-0.0156566	-0.03125
chr1	63593394	63593394	13	1	*	137	0.0437956	140	0	65	0.0307692	68	0	-0.0437956	-0.0307692
chr1	63593397	63593397	3	1	*	136	0.0294118	141	0.0425532	66	0.0151515	67	0	0.0131414	-0.0151515
chr1	63593431	63593431	34	1	*	111	0.045045	109	0.0366972	55	0.0181818	53	0.0188679	-0.0083478	0.000686106
chr1	63593435	63593435	4	1	*	104	0.0288462	101	0.039604	56	0.0357143	52	0	0.0107578	-0.0357143
chr1	63593443	63593443	8	1	*	99	0.040404	94	0.0212766	53	0.0188679	52	0.0384615	-0.0191274	0.0195936
chr1	63593456	63593456	13	1	*	90	0.0555556	86	0.0116279	52	0	49	0.0204082	-0.0439276	0.0204082
chr1	65420453	65420453	1826997	1	*	31	0.0322581	41	0	31	0	34	0	-0.0322581	0
chr1	65420459	65420459	6	1	*	32	0	41	0	29	0	33	0	0	0
chr1	65420477	65420477	18	1	*	43	0	50	0	38	0	37	0	0	0
chr1	65420479	65420479	2	1	*	43	0.0232558	49	0	38	0	38	0	-0.0232558	0
chr1	65420488	65420488	9	1	*	51	0.0196078	51	0	40	0	37	0	-0.0196078	0
chr1	65420499	65420499	11	1	*	53	0	58	0	40	0	37	0.0540541	0	0.0540541
chr1	65420512	65420512	13	1	*	55	0	59	0.0508475	39	0	40	0.025	0.0508475	0.025
chr1	65420515	65420515	3	1	*	57	0	61	0	39	0.025641	42	0.0238095	0	-0.0018315
chr1	65420521	65420521	6	1	*	59	0.0169492	63	0	39	0	43	0	-0.0169492	0
chr1	65420542	65420542	21	1	*	67	0.0149254	70	0	42	0	43	0	-0.0149254	0
chr1	65420561	65420561	19	1	*	69	0	71	0	44	0	50	0.02	0	0.02
chr1	65420564	65420564	3	1	*	68	0	72	0.0138889	43	0	50	0	0.0138889	0
chr1	65420566	65420566	2	1	*	73	0.0136986	73	0.0136986	45	0	51	0	0	0
chr1	65420572	65420572	6	1	*	78	0	72	0.0277778	46	0	51	0	0.0277778	0
chr1	65420583	65420583	11	1	*	79	0.0253165	70	0	50	0.02	52	0	-0.0253165	-0.02
chr1	65420596	65420596	13	1	*	79	0	65	0.0461538	52	0	48	0	0.0461538	0
chr1	65420599	65420599	3	1	*	77	0.012987	62	0.0322581	50	0	46	0	0.0192711	0
chr1	65420605	65420605	6	1	*	74	0.0405405	59	0.0169492	52	0.0192308	46	0	-0.0235914	-0.0192308
chr1	65420615	65420615	10	1	*	70	0	59	0	50	0	46	0	0	0
chr1	65420621	65420621	6	1	*	71	0.0140845	60	0.0166667	45	0	48	0	0.00258216	0
chr1	65420626	65420626	5	1	*	69	0.0144928	61	0	45	0	47	0.0212766	-0.0144928	0.0212766
chr1	65420632	65420632	6	1	*	68	0.0147059	57	0.0175439	45	0	49	0	0.00283798	0
chr1	65420639	65420639	7	1	*	71	0	53	0.0188679	45	0	49	0	0.0188679	0
chr1	65420641	65420641	2	1	*	72	0	54	0	44	0	47	0	0	0
chr1	65420646	65420646	5	1	*	69	0	58	0	44	0	50	0	0	0
chr1	65420653	65420653	7	1	*	70	0	60	0	46	0	45	0	0	0
chr1	65420676	65420676	23	1	*	67	0	55	0.0181818	51	0	36	0	0.0181818	0
chr1	65420681	65420681	5	1	*	65	0	52	0	48	0	38	0	0	0
chr1	65420694	65420694	13	1	*	65	0	57	0	45	0	38	0	0	0
chr1	65420704	65420704	10	1	*	64	0.015625	55	0.0181818	41	0	37	0	0.00255682	0
chr1	65420706	65420706	2	1	*	64	0.015625	56	0	41	0.0243902	36	0	-0.015625	-0.0243902
chr1	65420717	65420717	11	1	*	60	0.0333333	57	0	38	0	32	0	-0.0333333	0
chr1	65420729	65420729	12	1	*	65	0.0153846	54	0.0185185	38	0	31	0	0.0031339	0
chr1	65420733	65420733	4	1	*	65	0	52	0.0384615	38	0	29	0	0.0384615	0
chr1	65420747	65420747	14	1	*	60	0	49	0	39	0	28	0	0	0
chr1	65420749	65420749	2	1	*	60	0.0166667	48	0.0208333	39	0	29	0	0.00416667	0
chr1	65420756	65420756	7	1	*	55	0.0363636	46	0	35	0	26	0	-0.0363636	0
chr1	65420761	65420761	5	1	*	52	0.0192308	45	0	36	0	26	0	-0.0192308	0
chr1	65420768	65420768	7	1	*	49	0.0408163	43	0	35	0.0285714	23	0	-0.0408163	-0.0285714
chr1	65420790	65420790	22	1	*	40	0.075	36	0	32	0	18	0	-0.075	0
chr1	65420795	65420795	5	1	*	40	0	34	0.0294118	31	0	16	0	0.0294118	0
chr1	65425307	65425307	4512	1	*	234	0.991453	201	0.965174	122	1	100	0.95	-0.0262789	-0.05
chr1	65429880	65429880	4573	1	*	136	0.977941	159	0.968553	78	0.987179	80	0.925	-0.00938772	-0.0621795
chr1	65429895	65429895	15	1	*	153	0.947712	165	0.957576	88	0.988636	83	0.987952	0.00986334	-0.000684556
chr1	65429968	65429968	73	1	*	140	0.635714	163	0.638037	105	0.657143	87	0.666667	0.00232252	0.00952381
chr1	65431820	65431820	1852	1	*	68	0.970588	66	0.984848	43	1	37	1	0.0142602	0
chr1	65433215	65433215	1395	1	*	46	1	42	0.97619	35	0.971429	22	1	-0.0238095	0.0285714
chr1	65433232	65433232	17	1	*	48	0.979167	42	0.97619	37	1	24	1	-0.00297619	0
chr1	65433259	65433259	27	1	*	45	0.977778	42	1	34	1	24	1	0.0222222	0
chr1	65433288	65433288	29	1	*	39	0	38	0.0263158	29	0	23	0	0.0263158	0
chr1	65433309	65433309	21	1	*	37	0.972973	32	1	22	0.909091	21	1	0.027027	0.0909091
chr1	72101007	72101007	6667698	1	*	87	0.275862	56	0.160714	38	0.131579	40	0.175	-0.115148	0.0434211
chr1	72282438	72282438	181431	1	*	116	0.0431034	106	0.00943396	63	0	42	0	-0.0336695	0
chr1	72282441	72282441	3	1	*	118	0	110	0.0181818	64	0	43	0	0.0181818	0
chr1	72282456	72282456	15	1	*	132	0.0454545	135	0.00740741	73	0.0273973	52	0	-0.0380471	-0.0273973
chr1	72282533	72282533	77	1	*	129	0.0232558	142	0	75	0.0266667	63	0	-0.0232558	-0.0266667
chr1	72282559	72282559	26	1	*	117	0.00854701	124	0.0241935	67	0	61	0.0327869	0.0156465	0.0327869
chr1	72282569	72282569	10	1	*	107	0	115	0.00869565	64	0	59	0	0.00869565	0
chr1	78620502	78620502	6337933	1	*	41	0.878049	61	0.967213	35	0.857143	43	0.930233	0.0891643	0.0730897
chr1	81306142	81306142	2685640	1	*	111	0.036036	120	0.0166667	53	0.0377358	43	0.0232558	-0.0193694	-0.01448
chr1	81306149	81306149	7	1	*	112	0.0178571	122	0.0409836	51	0.0196078	42	0.047619	0.0231265	0.0280112
chr1	81306155	81306155	6	1	*	118	0.0338983	126	0.015873	54	0	43	0.0232558	-0.0180253	0.0232558
chr1	81306188	81306188	33	1	*	108	0.037037	113	0.0176991	51	0.0196078	43	0.0465116	-0.0193379	0.0269038
chr1	81699641	81699641	393453	1	*	110	0.972727	106	0.962264	45	0.977778	41	1	-0.0104631	0.0222222
chr1	81800314	81800314	100673	1	*	118	0.00847458	67	0	43	0	37	0	-0.00847458	0
chr1	81800318	81800318	4	1	*	120	0.0166667	69	0	46	0.0217391	38	0	-0.0166667	-0.0217391
chr1	81800320	81800320	2	1	*	124	0.00806452	70	0	46	0	40	0	-0.00806452	0
chr1	81800323	81800323	3	1	*	127	0.023622	73	0.0547945	47	0	42	0	0.0311725	0
chr1	81800345	81800345	22	1	*	135	0.0148148	76	0.0263158	52	0	43	0	0.011501	0
chr1	81800361	81800361	16	1	*	141	0.0212766	85	0.0117647	56	0	43	0	-0.00951189	0
chr1	81800368	81800368	7	1	*	138	0.0144928	85	0.0117647	57	0	44	0	-0.00272805	0
chr1	81800370	81800370	2	1	*	141	0.0141844	85	0.0117647	56	0	44	0	-0.00241969	0
chr1	81800372	81800372	2	1	*	140	0.00714286	85	0.0117647	56	0	43	0.0232558	0.00462185	0.0232558
chr1	81800375	81800375	3	1	*	141	0.0070922	85	0.0352941	57	0	43	0.0232558	0.0282019	0.0232558
chr1	81800381	81800381	6	1	*	141	0.0283688	85	0.0235294	57	0	43	0	-0.00483938	0
chr1	81800385	81800385	4	1	*	141	0.0070922	85	0	57	0	43	0	-0.0070922	0
chr1	81800395	81800395	10	1	*	139	0.00719424	78	0.0128205	56	0	42	0	0.00562627	0
chr1	81800397	81800397	2	1	*	140	0.0142857	80	0	56	0	42	0	-0.0142857	0
chr1	81800400	81800400	3	1	*	138	0.0144928	79	0	55	0	42	0	-0.0144928	0
chr1	81800408	81800408	8	1	*	129	0.00775194	76	0	52	0	42	0	-0.00775194	0
chr1	81801227	81801227	819	1	*	34	0	20	0.05	25	0	23	0	0.05	0
chr1	81801273	81801273	46	1	*	47	0	20	0	29	0	29	0	0	0
chr1	81801282	81801282	9	1	*	45	0	20	0	29	0	29	0	0	0
chr1	81801314	81801314	32	1	*	43	0.0232558	22	0	25	0	25	0	-0.0232558	0
chr1	81801323	81801323	9	1	*	41	0.0487805	21	0.047619	24	0	24	0	-0.00116144	0
chr1	81801376	81801376	53	1	*	32	0	15	0	26	0	22	0	0	0
chr1	81801378	81801378	2	1	*	31	0.0322581	15	0	25	0.04	21	0	-0.0322581	-0.04
chr1	81801400	81801400	22	1	*	26	0.0384615	15	0	22	0	24	0.0416667	-0.0384615	0.0416667
chr1	81801431	81801431	31	1	*	35	0	12	0.0833333	16	0	17	0.0588235	0.0833333	0.0588235
chr1	81801452	81801452	21	1	*	37	0.027027	13	0	17	0	16	0	-0.027027	0
chr1	81801464	81801464	12	1	*	38	0	16	0	20	0	16	0	0	0
chr1	81801480	81801480	16	1	*	43	0	17	0	21	0	16	0	0	0
chr1	81801486	81801486	6	1	*	42	0	17	0.0588235	22	0	17	0	0.0588235	0
chr1	81801536	81801536	50	1	*	37	0	14	0	22	0	13	0	0	0
chr1	84997046	84997046	3195510	1	*	27	0	31	0	14	0	12	0.0833333	0	0.0833333
chr1	84997056	84997056	10	1	*	29	0	31	0	13	0	12	0	0	0
chr1	84997059	84997059	3	1	*	31	0.0322581	31	0	14	0	12	0	-0.0322581	0
chr1	84997065	84997065	6	1	*	31	0	33	0	14	0	12	0	0	0
chr1	84997074	84997074	9	1	*	34	0	33	0.030303	16	0	15	0	0.030303	0
chr1	84997077	84997077	3	1	*	34	0	34	0.0294118	16	0	14	0	0.0294118	0
chr1	84997088	84997088	11	1	*	37	0	38	0	17	0	14	0.0714286	0	0.0714286
chr1	84997092	84997092	4	1	*	37	0.0810811	38	0	17	0	15	0.0666667	-0.0810811	0.0666667
chr1	84997103	84997103	11	1	*	44	0	40	0	20	0	15	0	0	0
chr1	84997129	84997129	26	1	*	42	0.0238095	40	0	21	0	18	0	-0.0238095	0
chr1	84997132	84997132	3	1	*	42	0	41	0	22	0	18	0	0	0
chr1	84997134	84997134	2	1	*	42	0.0238095	41	0	22	0	18	0	-0.0238095	0
chr1	84997144	84997144	10	1	*	41	0	38	0.0263158	21	0	17	0	0.0263158	0
chr1	84997150	84997150	6	1	*	40	0.025	36	0	21	0	15	0.0666667	-0.025	0.0666667
chr1	84997155	84997155	5	1	*	41	0	33	0	21	0	13	0	0	0
chr1	86704494	86704494	1707339	1	*	74	0.027027	56	0.0178571	26	0.0384615	50	0.02	-0.00916988	-0.0184615
chr1	86704502	86704502	8	1	*	81	0	60	0.0166667	29	0	55	0	0.0166667	0
chr1	86704505	86704505	3	1	*	83	0.0240964	65	0.0153846	29	0	57	0	-0.00871177	0
chr1	86704508	86704508	3	1	*	88	0.0227273	68	0.0147059	35	0	56	0	-0.00802139	0
chr1	86704525	86704525	17	1	*	101	0	85	0	42	0.0238095	60	0.0166667	0	-0.00714286
chr1	86704534	86704534	9	1	*	102	0.0196078	92	0.0217391	43	0	58	0.0172414	0.00213129	0.0172414
chr1	86704536	86704536	2	1	*	107	0.0280374	93	0.0322581	44	0	57	0.0175439	0.00422068	0.0175439
chr1	86704545	86704545	9	1	*	113	0.0265487	95	0.0105263	48	0	59	0.0169492	-0.0160224	0.0169492
chr1	86704557	86704557	12	1	*	121	0.00826446	98	0	49	0	54	0.037037	-0.00826446	0.037037
chr1	86704562	86704562	5	1	*	117	0.00854701	95	0.0105263	51	0	56	0.0178571	0.00197931	0.0178571
chr1	86704564	86704564	2	1	*	121	0	96	0	51	0	55	0.0181818	0	0.0181818
chr1	86704569	86704569	5	1	*	126	0.015873	101	0.00990099	52	0	56	0.0357143	-0.00597203	0.0357143
chr1	86704571	86704571	2	1	*	126	0.00793651	103	0.00970874	50	0	56	0.0178571	0.00177223	0.0178571
chr1	86704593	86704593	22	1	*	125	0.024	103	0.00970874	53	0	60	0.0166667	-0.0142913	0.0166667
chr1	86704603	86704603	10	1	*	123	0.0243902	102	0	57	0	60	0.0166667	-0.0243902	0.0166667
chr1	86704606	86704606	3	1	*	122	0	99	0.010101	57	0	59	0.0338983	0.010101	0.0338983
chr1	86704612	86704612	6	1	*	122	0.00819672	100	0.03	60	0	60	0.0166667	0.0218033	0.0166667
chr1	86704616	86704616	4	1	*	124	0.00806452	103	0	62	0	60	0.0166667	-0.00806452	0.0166667
chr1	86704626	86704626	10	1	*	128	0.0078125	102	0.0196078	64	0	59	0.0169492	0.0117953	0.0169492
chr1	86704743	86704743	117	1	*	160	0.00625	154	0	76	0.0263158	55	0	-0.00625	-0.0263158
chr1	86704749	86704749	6	1	*	165	0.00606061	158	0.00632911	75	0	56	0	0.000268508	0
chr1	86704755	86704755	6	1	*	165	0.0181818	162	0.0185185	74	0	58	0	0.0003367	0
chr1	86704764	86704764	9	1	*	158	0.0126582	162	0.00617284	75	0.0133333	56	0.0178571	-0.00648539	0.00452381
chr1	86704770	86704770	6	1	*	162	0.00617284	161	0.0124224	76	0	57	0	0.00624952	0
chr1	86704779	86704779	9	1	*	167	0.0179641	166	0.0361446	75	0	57	0	0.0181805	0
chr1	86704782	86704782	3	1	*	165	0.0181818	165	0.0121212	74	0	55	0	-0.00606061	0
chr1	86704801	86704801	19	1	*	155	0.0258065	143	0.013986	76	0	59	0	-0.0118204	0
chr1	86704811	86704811	10	1	*	137	0	130	0.0153846	63	0.031746	61	0.0327869	0.0153846	0.00104085
chr1	86704814	86704814	3	1	*	136	0.0294118	129	0.0155039	63	0.047619	59	0.0508475	-0.0139079	0.00322841
chr1	86704827	86704827	13	1	*	118	0.0423729	115	0.026087	61	0.0163934	61	0	-0.0162859	-0.0163934
chr1	86704837	86704837	10	1	*	105	0.00952381	105	0.0190476	55	0	59	0	0.00952381	0
chr1	86704841	86704841	4	1	*	100	0	103	0.0194175	53	0	59	0	0.0194175	0
chr1	86704843	86704843	2	1	*	99	0.020202	103	0.0194175	52	0.0192308	59	0	-0.000784544	-0.0192308
chr1	86704852	86704852	9	1	*	96	0.0208333	96	0	51	0	57	0.0175439	-0.0208333	0.0175439
chr1	86704857	86704857	5	1	*	95	0.0105263	86	0	50	0	53	0.0188679	-0.0105263	0.0188679
chr1	86704860	86704860	3	1	*	92	0.0108696	85	0.0588235	49	0	51	0.0196078	0.047954	0.0196078
chr1	86704863	86704863	3	1	*	90	0.0111111	82	0.0243902	49	0	51	0.0196078	0.0132791	0.0196078
chr1	86704871	86704871	8	1	*	83	0.0120482	78	0.0128205	47	0	46	0.0217391	0.00077232	0.0217391
chr1	86914291	86914291	209420	1	*	87	0.0114943	74	0.0135135	41	0	33	0	0.00201926	0
chr1	86914341	86914341	50	1	*	111	0	104	0.0192308	53	0.0188679	31	0	0.0192308	-0.0188679
chr1	86914362	86914362	21	1	*	117	0.025641	112	0.00892857	58	0.0172414	31	0	-0.0167125	-0.0172414
chr1	86914370	86914370	8	1	*	113	0.00884956	111	0.018018	58	0	31	0	0.00916846	0
chr1	86914391	86914391	21	1	*	118	0.0169492	114	0.00877193	58	0	31	0	-0.00817722	0
chr1	86914397	86914397	6	1	*	116	0.00862069	119	0	55	0	32	0	-0.00862069	0
chr1	86914412	86914412	15	1	*	116	0.00862069	122	0.00819672	56	0.0178571	28	0	-0.000423968	-0.0178571
chr1	86914445	86914445	33	1	*	105	0.0190476	118	0	55	0	27	0.037037	-0.0190476	0.037037
chr1	86914480	86914480	35	1	*	94	0.0212766	111	0.00900901	46	0	30	0	-0.0122676	0
chr1	86914487	86914487	7	1	*	89	0	106	0.0188679	45	0	29	0	0.0188679	0
chr1	86914498	86914498	11	1	*	83	0.0240964	99	0.020202	41	0	26	0	-0.00389437	0
chr1	86914503	86914503	5	1	*	79	0	96	0.0104167	41	0	26	0	0.0104167	0
chr1	86914517	86914517	14	1	*	77	0.012987	89	0.0224719	45	0.0222222	25	0.04	0.0094849	0.0177778
chr1	86914528	86914528	11	1	*	75	0.0266667	85	0.0117647	46	0	24	0	-0.014902	0
chr1	86914534	86914534	6	1	*	74	0	80	0	44	0	24	0	0	0
chr1	86914538	86914538	4	1	*	49	0	53	0	24	0	17	0	0	0
chr1	86914550	86914550	12	1	*	55	0	67	0	43	0	21	0	0	0
chr1	86914566	86914566	16	1	*	46	0	58	0	38	0	17	0	0	0
chr1	86914573	86914573	7	1	*	44	0.0227273	53	0	32	0	15	0	-0.0227273	0
chr1	86914577	86914577	4	1	*	43	0	47	0	33	0	15	0	0	0
chr1	86914579	86914579	2	1	*	41	0	46	0	31	0	15	0	0	0
chr1	86914585	86914585	6	1	*	36	0	44	0	31	0	16	0	0	0
chr1	86914589	86914589	4	1	*	31	0.0322581	40	0	31	0	15	0	-0.0322581	0
chr1	86914591	86914591	2	1	*	31	0	40	0	30	0	15	0	0	0
chr1	86914599	86914599	8	1	*	26	0	30	0	24	0	15	0	0	0
chr1	86914613	86914613	14	1	*	24	0	25	0.04	23	0	14	0	0.04	0
chr1	86914619	86914619	6	1	*	21	0	23	0	21	0	11	0	0	0
chr1	87328392	87328392	413773	1	*	58	0.0172414	76	0.0131579	40	0	25	0.04	-0.00408348	0.04
chr1	87328405	87328405	13	1	*	65	0	83	0.0240964	43	0.0232558	27	0	0.0240964	-0.0232558
chr1	87328409	87328409	4	1	*	66	0.0151515	83	0.0240964	44	0	28	0	0.00894487	0
chr1	87328427	87328427	18	1	*	70	0	86	0.0232558	45	0	29	0	0.0232558	0
chr1	87328433	87328433	6	1	*	69	0	84	0	46	0	26	0	0	0
chr1	87328436	87328436	3	1	*	72	0	84	0.0119048	45	0	26	0	0.0119048	0
chr1	87328448	87328448	12	1	*	69	0.057971	86	0	45	0	27	0	-0.057971	0
chr1	87328496	87328496	48	1	*	59	0.0169492	75	0.0133333	39	0.0512821	23	0	-0.00361582	-0.0512821
chr1	87328498	87328498	2	1	*	60	0.0166667	73	0	38	0	18	0	-0.0166667	0
chr1	87328507	87328507	9	1	*	58	0	68	0.0147059	37	0	21	0	0.0147059	0
chr1	87328511	87328511	4	1	*	54	0	66	0.0151515	34	0	22	0	0.0151515	0
chr1	87328516	87328516	5	1	*	50	0	66	0.0151515	33	0	23	0	0.0151515	0
chr1	87328530	87328530	14	1	*	45	0.0666667	57	0.0175439	30	0	23	0	-0.0491228	0
chr1	87328533	87328533	3	1	*	44	0	53	0.0566038	29	0	24	0	0.0566038	0
chr1	87328838	87328838	305	1	*	21	0	16	0.0625	19	0	11	0	0.0625	0
chr1	87328842	87328842	4	1	*	27	0.0740741	18	0	19	0	11	0	-0.0740741	0
chr1	87331660	87331660	2818	1	*	36	0	24	0	18	0.0555556	11	0	0	-0.0555556
chr1	87331666	87331666	6	1	*	39	0	28	0	18	0	13	0.0769231	0	0.0769231
chr1	87331686	87331686	20	1	*	50	0.04	38	0.0263158	22	0	13	0	-0.0136842	0
chr1	87331688	87331688	2	1	*	50	0	38	0	22	0.0454545	14	0	0	-0.0454545
chr1	87331700	87331700	12	1	*	50	0	43	0	22	0	15	0	0	0
chr1	87331702	87331702	2	1	*	51	0.0196078	43	0.0232558	22	0	15	0	0.00364797	0
chr1	87331707	87331707	5	1	*	53	0.0188679	44	0	22	0	17	0	-0.0188679	0
chr1	87331720	87331720	13	1	*	56	0.0178571	44	0	23	0	19	0	-0.0178571	0
chr1	87331737	87331737	17	1	*	54	0	42	0	26	0	19	0	0	0
chr1	87331755	87331755	18	1	*	51	0.0392157	39	0.0512821	25	0	19	0	0.0120664	0
chr1	87331758	87331758	3	1	*	50	0	40	0	25	0	19	0	0	0
chr1	87331765	87331765	7	1	*	49	0.0204082	37	0	25	0	18	0	-0.0204082	0
chr1	87331787	87331787	22	1	*	39	0	31	0	23	0	16	0	0	0
chr1	89065183	89065183	1733396	1	*	55	0.945455	55	0.890909	22	1	36	0.944444	-0.0545455	-0.0555556
chr1	89065247	89065247	64	1	*	73	0.39726	67	0.358209	24	0.416667	43	0.372093	-0.0390513	-0.0445736
chr1	89065342	89065342	95	1	*	55	0.127273	45	0.111111	17	0.0588235	33	0.0606061	-0.0161616	0.00178253
chr1	89125915	89125915	60573	1	*	75	0.293333	73	0.356164	41	0.414634	35	0.4	0.0628311	-0.0146341
chr1	89125943	89125943	28	1	*	73	0.246575	73	0.191781	36	0.194444	29	0.275862	-0.0547945	0.0814176
chr1	89126067	89126067	124	1	*	71	0.0704225	65	0.0615385	51	0	37	0.027027	-0.00888407	0.027027
chr1	89198899	89198899	72832	1	*	64	0.046875	58	0.0172414	31	0	27	0	-0.0296336	0
chr1	89198936	89198936	37	1	*	77	0.0519481	71	0.028169	36	0	33	0	-0.023779	0
chr1	89260727	89260727	61791	1	*	82	0.670732	105	0.666667	54	0.574074	35	0.628571	-0.00406504	0.0544974
chr1	89260748	89260748	21	1	*	84	0.916667	105	0.895238	54	0.814815	37	0.891892	-0.0214286	0.0770771
chr1	91886070	91886070	2625322	1	*	112	0.0267857	115	0.0521739	57	0	49	0.0204082	0.0253882	0.0204082
chr1	91886075	91886075	5	1	*	114	0.0175439	117	0	58	0.0172414	51	0	-0.0175439	-0.0172414
chr1	91886077	91886077	2	1	*	115	0.00869565	121	0.0247934	59	0	52	0	0.0160977	0
chr1	91886084	91886084	7	1	*	119	0.0336134	123	0.0243902	61	0.0163934	54	0.0185185	-0.0092232	0.00212508
chr1	91886087	91886087	3	1	*	122	0.0245902	130	0.0153846	61	0.0163934	56	0	-0.00920555	-0.0163934
chr1	91886105	91886105	18	1	*	137	0.0218978	144	0.0138889	63	0	61	0	-0.00800892	0
chr1	91886125	91886125	20	1	*	137	0.0437956	146	0.00684932	65	0	66	0	-0.0369463	0
chr1	91886129	91886129	4	1	*	137	0.0291971	147	0.0272109	65	0	66	0.0151515	-0.0019862	0.0151515
chr1	91886132	91886132	3	1	*	136	0.0294118	148	0.0135135	67	0	67	0	-0.0158983	0
chr1	91886138	91886138	6	1	*	134	0.0447761	148	0.0337838	68	0	66	0.0151515	-0.0109923	0.0151515
chr1	91886147	91886147	9	1	*	133	0.037594	143	0.013986	69	0	68	0	-0.023608	0
chr1	91886165	91886165	18	1	*	115	0.0173913	129	0.0310078	57	0	62	0.016129	0.0136164	0.016129
chr1	91886170	91886170	5	1	*	112	0.00892857	124	0.0241935	55	0	62	0	0.015265	0
chr1	91886173	91886173	3	1	*	108	0.0185185	121	0.00826446	56	0	61	0	-0.0102541	0
chr1	91886179	91886179	6	1	*	105	0.0190476	112	0.0178571	51	0.0196078	59	0	-0.00119048	-0.0196078
chr1	91886189	91886189	10	1	*	88	0.0340909	102	0.0196078	45	0	48	0	-0.0144831	0
chr1	91886197	91886197	8	1	*	81	0.037037	96	0.09375	44	0	45	0	0.056713	0
chr1	91906293	91906293	20096	1	*	29	0.931034	36	0.944444	19	0.894737	17	1	0.01341	0.105263
chr1	91906297	91906297	4	1	*	32	1	38	0.973684	19	0.947368	16	1	-0.0263158	0.0526316
chr1	91906313	91906313	16	1	*	40	1	40	1	23	0.956522	18	1	0	0.0434783
chr1	91906368	91906368	55	1	*	61	0.967213	43	1	26	1	22	0.954545	0.0327869	-0.0454545
chr1	91906370	91906370	2	1	*	59	0.983051	43	0.906977	26	1	19	1	-0.0760741	0
chr1	91906396	91906396	26	1	*	57	0.982456	39	1	23	1	22	1	0.0175439	0
chr1	92831942	92831942	925546	1	*	101	0.00990099	92	0.0108696	49	0.0204082	39	0	0.000968575	-0.0204082
chr1	92831947	92831947	5	1	*	105	0	98	0	51	0.0196078	41	0	0	-0.0196078
chr1	92831954	92831954	7	1	*	110	0.00909091	107	0.00934579	57	0.0175439	42	0	0.000254885	-0.0175439
chr1	92831965	92831965	11	1	*	119	0.00840336	116	0.0172414	65	0.0153846	44	0	0.00883802	-0.0153846
chr1	92831968	92831968	3	1	*	124	0.016129	120	0	66	0.0151515	45	0.0222222	-0.016129	0.00707071
chr1	92831986	92831986	18	1	*	138	0.0217391	131	0.0305344	71	0.028169	53	0	0.00879522	-0.028169
chr1	92831995	92831995	9	1	*	137	0.0364964	133	0.0225564	73	0.0136986	56	0	-0.01394	-0.0136986
chr1	92832001	92832001	6	1	*	140	0.00714286	133	0.0075188	74	0.0135135	56	0	0.00037594	-0.0135135
chr1	92832005	92832005	4	1	*	138	0.0217391	137	0.0145985	74	0.0135135	57	0	-0.00714059	-0.0135135
chr1	92832007	92832007	2	1	*	140	0.0142857	138	0.00724638	75	0.0133333	58	0	-0.00703934	-0.0133333
chr1	92832019	92832019	12	1	*	135	0.0222222	135	0.0148148	76	0.0131579	56	0	-0.00740741	-0.0131579
chr1	92832025	92832025	6	1	*	137	0	134	0.0298507	76	0.0131579	56	0	0.0298507	-0.0131579
chr1	92832058	92832058	33	1	*	124	0.016129	119	0.00840336	70	0.0142857	54	0	-0.00772567	-0.0142857
chr1	92832061	92832061	3	1	*	119	0	115	0.026087	71	0	53	0	0.026087	0
chr1	92832083	92832083	22	1	*	90	0	96	0.0104167	58	0	47	0	0.0104167	0
chr1	93585124	93585124	753041	1	*	128	0.960938	138	0.992754	65	1	77	1	0.0318161	0
chr1	93585147	93585147	23	1	*	133	0.984962	152	0.986842	71	1	78	0.987179	0.0018797	-0.0128205
chr1	93585189	93585189	42	1	*	129	0.976744	147	0.959184	75	0.96	80	1	-0.0175605	0.04
chr1	93585227	93585227	38	1	*	105	0.980952	119	0.957983	58	1	69	1	-0.0229692	0
chr1	93585230	93585230	3	1	*	102	0.990196	114	0.95614	57	0.982456	65	1	-0.0340557	0.0175439
chr1	93614061	93614061	28831	1	*	76	0.960526	93	0.935484	50	1	40	0.975	-0.0250424	-0.025
chr1	93614074	93614074	13	1	*	99	0.989899	104	0.980769	54	1	39	1	-0.00912976	0
chr1	93614127	93614127	53	1	*	138	0.971014	152	0.986842	64	1	52	0.980769	0.0158276	-0.0192308
chr1	93614136	93614136	9	1	*	138	0.992754	163	0.969325	73	1	51	1	-0.0234285	0
chr1	93614147	93614147	11	1	*	134	0.992537	159	0.968553	71	1	49	1	-0.0239839	0
chr1	93681804	93681804	67657	1	*	96	0.03125	83	0.0481928	50	0.02	44	0	0.0169428	-0.02
chr1	93681811	93681811	7	1	*	102	0.0784314	91	0.0989011	54	0.0185185	48	0	0.0204697	-0.0185185
chr1	93681815	93681815	4	1	*	111	0.108108	102	0.0784314	56	0.0178571	52	0	-0.0296767	-0.0178571
chr1	93681829	93681829	14	1	*	137	0.0145985	135	0.0148148	66	0.0151515	65	0	0.000216275	-0.0151515
chr1	93681842	93681842	13	1	*	158	0.0253165	161	0.0248447	75	0.0266667	68	0	-0.000471735	-0.0266667
chr1	93681845	93681845	3	1	*	169	0.0236686	167	0.0179641	80	0.0125	72	0	-0.00570457	-0.0125
chr1	93681848	93681848	3	1	*	169	0.0236686	173	0.0231214	83	0.0120482	76	0.0263158	-0.000547252	0.0142676
chr1	93681850	93681850	2	1	*	176	0.0170455	176	0.0113636	83	0.0120482	76	0.0263158	-0.00568182	0.0142676
chr1	93681857	93681857	7	1	*	192	0.0260417	198	0.0353535	88	0.0227273	87	0.0114943	0.00931187	-0.011233
chr1	93681878	93681878	21	1	*	226	0.0265487	227	0.0220264	107	0.0186916	102	0	-0.00452224	-0.0186916
chr1	93681884	93681884	6	1	*	233	0.0257511	231	0.025974	112	0.0178571	100	0	0.000222953	-0.0178571
chr1	93681886	93681886	2	1	*	231	0.034632	234	0.0299145	110	0.0181818	103	0	-0.0047175	-0.0181818
chr1	93681897	93681897	11	1	*	241	0.0746888	244	0.0983607	110	0.00909091	104	0.00961538	0.0236719	0.000524476
chr1	93681900	93681900	3	1	*	240	0.0333333	243	0.0164609	109	0.00917431	103	0	-0.0168724	-0.00917431
chr1	93681905	93681905	5	1	*	241	0.0124481	246	0.0162602	109	0.0183486	102	0	0.00381203	-0.0183486
chr1	93681910	93681910	5	1	*	237	0.0168776	246	0.00813008	108	0.00925926	102	0	-0.00874756	-0.00925926
chr1	93681912	93681912	2	1	*	236	0.0127119	246	0.00813008	108	0.0185185	101	0	-0.00458178	-0.0185185
chr1	93681922	93681922	10	1	*	231	0.034632	240	0.00833333	107	0.0280374	102	0	-0.0262987	-0.0280374
chr1	93681932	93681932	10	1	*	228	0.0833333	236	0.0381356	104	0.00961538	99	0	-0.0451977	-0.00961538
chr1	93775398	93775398	93466	1	*	304	0.980263	312	0.983974	118	0.983051	120	0.975	0.0037112	-0.00805085
chr1	93775423	93775423	25	1	*	324	0.959877	336	0.958333	117	0.940171	127	0.952756	-0.00154321	0.012585
chr1	93775425	93775425	2	1	*	322	0.931677	337	0.976261	116	1	127	0.96063	0.0445841	-0.0393701
chr1	93775427	93775427	2	1	*	321	0.928349	336	0.940476	115	0.973913	126	0.920635	0.0121273	-0.0532781
chr1	93775429	93775429	2	1	*	321	0.993769	335	0.98806	117	0.991453	127	0.992126	-0.00570977	0.000672993
chr1	93775453	93775453	24	1	*	319	0.9279	325	0.88	116	0.931034	124	0.927419	-0.0478997	-0.00361513
chr1	93847206	93847206	71753	1	*	273	0.00732601	262	0.0114504	131	0.00763359	143	0.013986	0.00412437	0.00635243
chr1	93847210	93847210	4	1	*	286	0.013986	269	0.0297398	131	0.00763359	148	0.0135135	0.0157538	0.00587993
chr1	93847213	93847213	3	1	*	297	0.013468	278	0.057554	132	0.0151515	151	0.013245	0.0440859	-0.00190648
chr1	93847230	93847230	17	1	*	330	0.0030303	313	0.0255591	143	0.00699301	171	0.0175439	0.0225288	0.0105509
chr1	93847235	93847235	5	1	*	340	0.0205882	326	0.0153374	146	0.0136986	169	0.0118343	-0.00525081	-0.00186431
chr1	93847256	93847256	21	1	*	296	0.0304054	303	0.0330033	129	0.0930233	135	0.0814815	0.00259789	-0.0115418
chr1	93847270	93847270	14	1	*	390	0.0179487	385	0.0103896	170	0.00588235	193	0.0207254	-0.00755911	0.014843
chr1	93847272	93847272	2	1	*	392	0.00765306	389	0.00514139	171	0.00584795	192	0.0208333	-0.00251167	0.0149854
chr1	93847283	93847283	11	1	*	381	0.0104987	387	0.0155039	168	0.00595238	192	0.015625	0.00500519	0.00967262
chr1	93847287	93847287	4	1	*	376	0.0159574	374	0.013369	169	0.0118343	190	0.0105263	-0.00258846	-0.001308
chr1	93847297	93847297	10	1	*	359	0.0306407	346	0.017341	157	0.0127389	184	0.00543478	-0.0132996	-0.00730407
chr1	93847302	93847302	5	1	*	355	0.0253521	347	0.0201729	154	0.00649351	184	0.00543478	-0.0051792	-0.00105872
chr1	93847314	93847314	12	1	*	329	0.0273556	320	0.034375	150	0.0133333	172	0.0116279	0.00701938	-0.00170543
chr1	93847466	93847466	152	1	*	276	0.00724638	264	0.00757576	132	0.00757576	158	0.0189873	0.000329381	0.0114116
chr1	93847468	93847468	2	1	*	280	0.025	268	0.0223881	131	0	160	0.01875	-0.00261194	0.01875
chr1	93847471	93847471	3	1	*	279	0.0143369	269	0.0148699	131	0	159	0.0188679	0.000532971	0.0188679
chr1	93847482	93847482	11	1	*	298	0.0134228	282	0.0141844	130	0	161	0.0186335	0.000761578	0.0186335
chr1	93847494	93847494	12	1	*	308	0.00974026	289	0.0103806	128	0.015625	163	0.0184049	0.000640363	0.00277991
chr1	93847497	93847497	3	1	*	303	0.00330033	288	0.0104167	128	0	162	0.0246914	0.00711634	0.0246914
chr1	93847504	93847504	7	1	*	300	0.00666667	288	0.0347222	129	0	163	0.0184049	0.0280556	0.0184049
chr1	93847506	93847506	2	1	*	300	0.00666667	283	0.024735	128	0	165	0.0181818	0.0180683	0.0181818
chr1	93847510	93847510	4	1	*	293	0.0238908	279	0.0179211	125	0	160	0.03125	-0.00596964	0.03125
chr1	93847518	93847518	8	1	*	289	0.0103806	274	0.0145985	130	0.0153846	158	0.0189873	0.00421792	0.00360273
chr1	93847520	93847520	2	1	*	287	0.010453	273	0.021978	132	0	155	0.0193548	0.0115251	0.0193548
chr1	93847526	93847526	6	1	*	279	0.0107527	268	0.011194	130	0	151	0.0264901	0.000441342	0.0264901
chr1	93847529	93847529	3	1	*	272	0.00367647	263	0.0114068	129	0	147	0.0204082	0.00773037	0.0204082
chr1	93847554	93847554	25	1	*	246	0.00406504	237	0.0168776	115	0	133	0.0225564	0.0128126	0.0225564
chr1	94418341	94418341	570787	1	*	38	0	43	0.0232558	29	0	18	0	0.0232558	0
chr1	94418353	94418353	12	1	*	42	0	57	0	33	0	21	0	0	0
chr1	94418361	94418361	8	1	*	45	0.0222222	59	0.0338983	36	0	22	0.0454545	0.0116761	0.0454545
chr1	94418363	94418363	2	1	*	45	0.0222222	62	0.0483871	36	0	22	0.0454545	0.0261649	0.0454545
chr1	94418367	94418367	4	1	*	50	0	64	0.03125	36	0	23	0.0434783	0.03125	0.0434783
chr1	94418373	94418373	6	1	*	54	0	71	0.0140845	39	0	24	0.0416667	0.0140845	0.0416667
chr1	94418401	94418401	28	1	*	73	0	92	0.0108696	46	0	29	0.0344828	0.0108696	0.0344828
chr1	94418403	94418403	2	1	*	73	0.0273973	92	0	46	0	30	0.0333333	-0.0273973	0.0333333
chr1	94418408	94418408	5	1	*	78	0	93	0.0107527	45	0	29	0.0344828	0.0107527	0.0344828
chr1	94418424	94418424	16	1	*	71	0	84	0.047619	38	0	24	0.0416667	0.047619	0.0416667
chr1	94418427	94418427	3	1	*	72	0	82	0.0487805	42	0	23	0.0434783	0.0487805	0.0434783
chr1	94418430	94418430	3	1	*	71	0.0140845	81	0.0493827	43	0	22	0.0454545	0.0352982	0.0454545
chr1	94418433	94418433	3	1	*	71	0.0140845	80	0.05	40	0	23	0.0434783	0.0359155	0.0434783
chr1	94418436	94418436	3	1	*	70	0	81	0.037037	40	0	23	0.0434783	0.037037	0.0434783
chr1	94418439	94418439	3	1	*	70	0.0285714	80	0.0125	41	0	23	0.0434783	-0.0160714	0.0434783
chr1	94418442	94418442	3	1	*	67	0	79	0.0379747	41	0	23	0.0434783	0.0379747	0.0434783
chr1	94418444	94418444	2	1	*	67	0.0149254	80	0.0125	40	0	23	0.0434783	-0.00242537	0.0434783
chr1	94418452	94418452	8	1	*	66	0.030303	79	0.0379747	40	0	23	0.0434783	0.00767165	0.0434783
chr1	94418455	94418455	3	1	*	66	0	80	0.025	39	0.025641	23	0.0434783	0.025	0.0178372
chr1	94418460	94418460	5	1	*	66	0	78	0	37	0	22	0.0454545	0	0.0454545
chr1	94418469	94418469	9	1	*	64	0.015625	77	0.0649351	35	0	23	0.0434783	0.0493101	0.0434783
chr1	98661628	98661628	4243159	1	*	34	0.0294118	31	0	24	0	11	0	-0.0294118	0
chr1	98661634	98661634	6	1	*	36	0.0555556	33	0.030303	27	0	12	0	-0.0252525	0
chr1	98661638	98661638	4	1	*	35	0	33	0	29	0	13	0	0	0
chr1	98661655	98661655	17	1	*	39	0	41	0	34	0	18	0	0	0
chr1	98661673	98661673	18	1	*	42	0.0238095	45	0	37	0	25	0	-0.0238095	0
chr1	98661677	98661677	4	1	*	43	0.0465116	48	0.0208333	37	0	26	0	-0.0256783	0
chr1	98661686	98661686	9	1	*	49	0	47	0	38	0	26	0.0384615	0	0.0384615
chr1	98661694	98661694	8	1	*	50	0.02	49	0	40	0	25	0	-0.02	0
chr1	98661697	98661697	3	1	*	50	0.02	48	0.0208333	40	0	25	0	0.000833333	0
chr1	98661700	98661700	3	1	*	49	0	50	0	39	0	25	0	0	0
chr1	98661706	98661706	6	1	*	48	0.0208333	52	0.0192308	41	0.0243902	26	0	-0.00160256	-0.0243902
chr1	98661710	98661710	4	1	*	50	0	52	0.0192308	41	0	26	0	0.0192308	0
chr1	98661718	98661718	8	1	*	57	0.0175439	54	0.0185185	44	0	29	0	0.000974659	0
chr1	98661720	98661720	2	1	*	58	0.0172414	56	0	45	0	28	0	-0.0172414	0
chr1	98661728	98661728	8	1	*	64	0.046875	57	0	47	0	34	0	-0.046875	0
chr1	98661740	98661740	12	1	*	64	0.015625	61	0	47	0.0212766	38	0.0263158	-0.015625	0.00503919
chr1	98661744	98661744	4	1	*	66	0.0151515	63	0	46	0.0217391	39	0	-0.0151515	-0.0217391
chr1	98661747	98661747	3	1	*	66	0.030303	64	0	48	0	39	0	-0.030303	0
chr1	98661754	98661754	7	1	*	70	0.0142857	67	0.0447761	52	0	41	0	0.0304904	0
chr1	98661760	98661760	6	1	*	72	0.0138889	69	0	53	0	42	0	-0.0138889	0
chr1	98661769	98661769	9	1	*	81	0.0123457	73	0.0136986	53	0.0188679	45	0	0.00135295	-0.0188679
chr1	98661778	98661778	9	1	*	83	0.0120482	76	0.0526316	55	0.0181818	48	0.0208333	0.0405834	0.00265152
chr1	98661782	98661782	4	1	*	90	0.0222222	81	0.0123457	57	0.0175439	50	0.02	-0.00987654	0.00245614
chr1	98661788	98661788	6	1	*	91	0.010989	85	0.0117647	58	0.0172414	50	0	0.000775695	-0.0172414
chr1	98661794	98661794	6	1	*	93	0.0107527	91	0.032967	57	0.0175439	47	0	0.0222143	-0.0175439
chr1	98661805	98661805	11	1	*	102	0.0294118	98	0.0204082	60	0.0166667	49	0.0204082	-0.0090036	0.0037415
chr1	98661812	98661812	7	1	*	108	0	102	0.00980392	61	0.0163934	52	0	0.00980392	-0.0163934
chr1	98661815	98661815	3	1	*	110	0.00909091	101	0.019802	61	0.0327869	55	0	0.0107111	-0.0327869
chr1	98661826	98661826	11	1	*	113	0.0176991	114	0	60	0.0166667	58	0	-0.0176991	-0.0166667
chr1	98661845	98661845	19	1	*	121	0.0247934	129	0.0310078	66	0.0151515	66	0	0.00621436	-0.0151515
chr1	98661859	98661859	14	1	*	125	0	135	0.0296296	70	0.0142857	71	0	0.0296296	-0.0142857
chr1	98661878	98661878	19	1	*	128	0.015625	134	0.00746269	69	0.0289855	69	0	-0.00816231	-0.0289855
chr1	98661884	98661884	6	1	*	126	0.031746	131	0	67	0.0149254	67	0.0298507	-0.031746	0.0149254
chr1	98661890	98661890	6	1	*	127	0.023622	130	0.00769231	63	0.015873	66	0	-0.0159297	-0.015873
chr1	100133103	100133103	1471213	1	*	121	0.0165289	123	0.0243902	48	0	56	0	0.00786132	0
chr1	100133135	100133135	32	1	*	140	0.0214286	155	0.0129032	53	0	65	0.0153846	-0.00852535	0.0153846
chr1	100133149	100133149	14	1	*	148	0	157	0.0191083	56	0	63	0.015873	0.0191083	0.015873
chr1	100133155	100133155	6	1	*	148	0.0135135	161	0.0186335	58	0	62	0.016129	0.00512003	0.016129
chr1	100133173	100133173	18	1	*	145	0.0206897	155	0.0258065	56	0	61	0.0163934	0.0051168	0.0163934
chr1	100133180	100133180	7	1	*	143	0.013986	153	0.0196078	57	0	62	0.016129	0.00562183	0.016129
chr1	100133182	100133182	2	1	*	143	0.013986	154	0.012987	56	0	61	0.0163934	-0.000999001	0.0163934
chr1	100133185	100133185	3	1	*	142	0.00704225	154	0.025974	57	0	61	0.0163934	0.0189318	0.0163934
chr1	100133188	100133188	3	1	*	140	0.0142857	154	0.012987	56	0.0178571	59	0.0169492	-0.0012987	-0.00090799
chr1	100133191	100133191	3	1	*	140	0.00714286	152	0.0592105	55	0	58	0.0344828	0.0520677	0.0344828
chr1	100133195	100133195	4	1	*	137	0.00729927	153	0.0196078	54	0	59	0.0169492	0.0123086	0.0169492
chr1	100133197	100133197	2	1	*	133	0	151	0.013245	54	0	58	0.0172414	0.013245	0.0172414
chr1	100133225	100133225	28	1	*	103	0.00970874	127	0.0314961	45	0	43	0.0232558	0.0217873	0.0232558
chr1	100719692	100719692	586467	1	*	162	0.962963	136	0.955882	80	0.9625	54	1	-0.00708061	0.0375
chr1	100719741	100719741	49	1	*	143	0.986014	148	0.986486	83	1	50	1	0.0004725	0
chr1	100719743	100719743	2	1	*	138	0.949275	147	0.979592	83	0.903614	48	1	0.0303165	0.0963855		DMR	VCAM1	PROMOTER
chr1	100719755	100719755	12	1	*	131	0.862595	139	0.964029	81	0.901235	44	0.954545	0.101433	0.0533109	DMP	DMR	VCAM1	PROMOTER
chr1	100896022	100896022	176267	1	*	162	0.0123457	143	0.034965	113	0	105	0.0285714	0.0226194	0.0285714
chr1	100896024	100896024	2	1	*	167	0.00598802	148	0.0202703	111	0	107	0.0186916	0.0142822	0.0186916
chr1	100896033	100896033	9	1	*	190	0.0157895	166	0.0120482	119	0	109	0.0183486	-0.00374128	0.0183486
chr1	100896037	100896037	4	1	*	192	0.015625	177	0.0169492	124	0.00806452	109	0.00917431	0.00132415	0.0011098
chr1	100896039	100896039	2	1	*	197	0.0152284	181	0.0220994	124	0	109	0.00917431	0.00687102	0.00917431
chr1	100896043	100896043	4	1	*	212	0.0188679	195	0.0102564	131	0	114	0.0175439	-0.00861151	0.0175439
chr1	100896070	100896070	27	1	*	287	0.010453	257	0.0194553	155	0	138	0.00724638	0.00900229	0.00724638
chr1	100896072	100896072	2	1	*	290	0.0275862	264	0.0340909	156	0.0128205	138	0.00724638	0.0065047	-0.00557414
chr1	100896077	100896077	5	1	*	297	0.013468	266	0.0225564	157	0.00636943	140	0.00714286	0.00908838	0.00077343
chr1	100896079	100896079	2	1	*	301	0.0199336	267	0.0299625	159	0.00628931	140	0.0214286	0.010029	0.0151393
chr1	100896084	100896084	5	1	*	311	0.0192926	271	0.0221402	161	0	141	0.0070922	0.00284762	0.0070922
chr1	100896089	100896089	5	1	*	318	0.0251572	278	0.0395683	169	0.0118343	143	0.00699301	0.0144111	-0.00484131
chr1	100896099	100896099	10	1	*	340	0.0147059	301	0.0166113	174	0.0114943	149	0.00671141	0.00190541	-0.00478284
chr1	100896107	100896107	8	1	*	352	0.00568182	312	0.0192308	178	0	151	0.013245	0.013549	0.013245
chr1	100896136	100896136	29	1	*	320	0.021875	298	0.0369128	159	0.0188679	132	0	0.0150378	-0.0188679
chr1	100896141	100896141	5	1	*	307	0.0228013	283	0.0282686	150	0.00666667	127	0.00787402	0.00546725	0.00120735
chr1	100896144	100896144	3	1	*	299	0.0200669	278	0.0179856	147	0.00680272	122	0.00819672	-0.00208128	0.001394
chr1	100896146	100896146	2	1	*	298	0.0268456	275	0.0218182	144	0.00694444	122	0.00819672	-0.00502746	0.00125228
chr1	100896148	100896148	2	1	*	293	0.0238908	271	0.0221402	143	0.00699301	123	0.00813008	-0.00175056	0.00113707
chr1	100896154	100896154	6	1	*	284	0.0176056	266	0.0112782	137	0.00729927	117	0	-0.00632744	-0.00729927
chr1	100896162	100896162	8	1	*	273	0.029304	255	0.0156863	132	0.00757576	118	0.00847458	-0.0136178	0.000898819
chr1	107056503	107056503	6160341	1	*	209	0.0382775	170	0.0235294	100	0.04	104	0.0288462	-0.0147481	-0.0111538
chr1	107056506	107056506	3	1	*	217	0.0368664	177	0.0282486	101	0.0594059	107	0.0373832	-0.00861777	-0.0220228
chr1	107056560	107056560	54	1	*	312	0.0288462	251	0.0239044	143	0.027972	145	0.00689655	-0.00494177	-0.0210755
chr1	107056584	107056584	24	1	*	334	0.0389222	275	0.0145455	157	0.0382166	153	0	-0.0243767	-0.0382166
chr1	107056586	107056586	2	1	*	336	0.0178571	275	0.00727273	160	0.0125	154	0.00649351	-0.0105844	-0.00600649
chr1	107056589	107056589	3	1	*	335	0.0268657	275	0.0145455	160	0.025	156	0.00641026	-0.0123202	-0.0185897
chr1	107056592	107056592	3	1	*	346	0.0260116	276	0.0253623	161	0.00621118	158	0	-0.000649242	-0.00621118
chr1	107056596	107056596	4	1	*	352	0.0284091	279	0.0107527	166	0.0060241	161	0	-0.0176564	-0.0060241
chr1	107056600	107056600	4	1	*	360	0.0166667	273	0.018315	165	0.00606061	162	0	0.00164835	-0.00606061
chr1	107056606	107056606	6	1	*	359	0.0194986	273	0.032967	167	0.011976	167	0.00598802	0.0134684	-0.00598802
chr1	107056624	107056624	18	1	*	350	0.0142857	276	0.0108696	180	0.0111111	170	0	-0.00341615	-0.0111111
chr1	107056628	107056628	4	1	*	351	0.022792	273	0.018315	182	0.0164835	169	0	-0.004477	-0.0164835
chr1	107056630	107056630	2	1	*	348	0.0172414	271	0.0110701	183	0.0218579	171	0.0116959	-0.00617127	-0.010162
chr1	107056654	107056654	24	1	*	311	0.0096463	253	0.0118577	177	0.0112994	160	0	0.00221141	-0.0112994
chr1	107056668	107056668	14	1	*	289	0.0103806	231	0.021645	166	0.0120482	146	0	0.0112644	-0.0120482
chr1	107056670	107056670	2	1	*	290	0.0206897	227	0.0220264	165	0.0121212	145	0	0.00133678	-0.0121212
chr1	107056673	107056673	3	1	*	286	0.0174825	226	0.0176991	165	0.0121212	144	0	0.000216598	-0.0121212
chr1	107056678	107056678	5	1	*	279	0.0250896	221	0.0135747	163	0.0184049	137	0.00729927	-0.0115149	-0.0111056
chr1	107056680	107056680	2	1	*	278	0.028777	221	0.0180995	162	0.0185185	135	0	-0.0106774	-0.0185185
chr1	107056685	107056685	5	1	*	275	0.00727273	217	0.0230415	159	0.0188679	131	0.00763359	0.0157687	-0.0112343
chr1	107056689	107056689	4	1	*	265	0.0226415	215	0.0186047	155	0.0129032	129	0	-0.00403686	-0.0129032
chr1	107056692	107056692	3	1	*	260	0.0269231	208	0.0144231	156	0.0128205	124	0	-0.0125	-0.0128205
chr1	107056699	107056699	7	1	*	253	0.0197628	198	0	151	0.013245	126	0	-0.0197628	-0.013245
chr1	107056708	107056708	9	1	*	243	0.0205761	191	0.0209424	141	0.0212766	119	0	0.000366277	-0.0212766
chr1	107056720	107056720	12	1	*	233	0.00429185	175	0.0114286	131	0.0152672	110	0	0.00713673	-0.0152672
chr1	107056747	107056747	27	1	*	173	0.0115607	132	0.0227273	116	0.0258621	89	0	0.0111666	-0.0258621
chr1	107056754	107056754	7	1	*	174	0.0172414	136	0.0367647	114	0.0263158	84	0	0.0195233	-0.0263158
chr1	107056757	107056757	3	1	*	173	0.0231214	135	0.0444444	114	0.0175439	82	0	0.0213231	-0.0175439
chr1	107056760	107056760	3	1	*	143	0.013986	131	0.0458015	88	0.0227273	62	0	0.0318155	-0.0227273
chr1	107056793	107056793	33	1	*	173	0.017341	130	0.0153846	106	0.0283019	68	0	-0.00195643	-0.0283019
chr1	107056795	107056795	2	1	*	172	0.00581395	126	0.015873	104	0.0288462	68	0	0.0100591	-0.0288462
chr1	107056800	107056800	5	1	*	173	0.017341	127	0.015748	107	0.0186916	69	0	-0.00159301	-0.0186916
chr1	107056807	107056807	7	1	*	174	0.0114943	131	0.0152672	105	0.0190476	67	0	0.00377292	-0.0190476
chr1	107056818	107056818	11	1	*	174	0.00574713	135	0.0148148	100	0.03	67	0	0.00906769	-0.03
chr1	107056824	107056824	6	1	*	173	0.00578035	135	0.0222222	99	0.020202	66	0	0.0164419	-0.020202
chr1	107056836	107056836	12	1	*	165	0.00606061	136	0.0147059	97	0.0206186	67	0	0.00864528	-0.0206186
chr1	107056842	107056842	6	1	*	160	0.025	133	0.0300752	95	0.0105263	66	0	0.00507519	-0.0105263
chr1	107056859	107056859	17	1	*	149	0	118	0.0169492	91	0.010989	62	0	0.0169492	-0.010989
chr1	107056870	107056870	11	1	*	137	0.0218978	111	0.027027	93	0	62	0.016129	0.00512922	0.016129
chr1	107056874	107056874	4	1	*	132	0.0151515	108	0	89	0	61	0	-0.0151515	0
chr1	109397838	109397838	2340964	1	*	22	0	31	0	24	0	23	0	0	0
chr1	109397855	109397855	17	1	*	29	0.0344828	35	0.0285714	27	0	24	0	-0.00591133	0
chr1	109397857	109397857	2	1	*	30	0	35	0	27	0	24	0	0	0
chr1	109397865	109397865	8	1	*	35	0	39	0.0512821	30	0	25	0	0.0512821	0
chr1	109397869	109397869	4	1	*	37	0.027027	39	0	30	0.0333333	25	0.04	-0.027027	0.00666667
chr1	109397885	109397885	16	1	*	41	0.0243902	44	0	30	0.0333333	31	0.0645161	-0.0243902	0.0311828
chr1	109397893	109397893	8	1	*	44	0	45	0.0222222	30	0	30	0.0333333	0.0222222	0.0333333
chr1	109397896	109397896	3	1	*	44	0.0227273	44	0.0227273	29	0	30	0.0333333	0	0.0333333
chr1	109397899	109397899	3	1	*	43	0	41	0.0243902	29	0.0344828	30	0.0333333	0.0243902	-0.00114943
chr1	109397906	109397906	7	1	*	42	0	42	0.0238095	30	0	28	0.0357143	0.0238095	0.0357143
chr1	109397909	109397909	3	1	*	42	0	42	0	28	0	28	0.0357143	0	0.0357143
chr1	109397912	109397912	3	1	*	42	0.0238095	39	0.025641	28	0	28	0.0357143	0.0018315	0.0357143
chr1	109397915	109397915	3	1	*	42	0	41	0.0243902	29	0	29	0.0344828	0.0243902	0.0344828
chr1	109397925	109397925	10	1	*	44	0.0227273	40	0	29	0	29	0.0344828	-0.0227273	0.0344828
chr1	109397929	109397929	4	1	*	42	0.0238095	41	0.0243902	30	0	28	0.0357143	0.00058072	0.0357143
chr1	109397932	109397932	3	1	*	43	0	41	0	31	0.0322581	28	0.0357143	0	0.00345622
chr1	109397934	109397934	2	1	*	43	0.0232558	40	0.025	30	0.0666667	28	0.0714286	0.00174419	0.0047619
chr1	109397938	109397938	4	1	*	44	0.0681818	40	0.025	32	0	28	0.0357143	-0.0431818	0.0357143
chr1	109397948	109397948	10	1	*	45	0.0222222	39	0	34	0	32	0.0625	-0.0222222	0.0625
chr1	109397951	109397951	3	1	*	48	0.0416667	42	0.047619	35	0	34	0.0294118	0.00595238	0.0294118
chr1	109397954	109397954	3	1	*	51	0	44	0	39	0.0512821	36	0.0277778	0	-0.0235043
chr1	109398014	109398014	60	1	*	119	0.0504202	136	0.132353	61	0.0491803	76	0.0394737	0.0819328	-0.00970664
chr1	109398030	109398030	16	1	*	145	0.0689655	173	0.0231214	76	0.0526316	82	0.0243902	-0.0458441	-0.0282413
chr1	109398047	109398047	17	1	*	164	0.0365854	204	0.0490196	87	0.0114943	96	0.0416667	0.0124342	0.0301724
chr1	109398067	109398067	20	1	*	174	0.0229885	226	0.0221239	91	0.010989	99	0.0505051	-0.000864612	0.039516
chr1	109398069	109398069	2	1	*	177	0.0225989	226	0.0221239	92	0.0217391	99	0.0808081	-0.000474976	0.059069
chr1	109398072	109398072	3	1	*	178	0.0280899	228	0.0394737	92	0	100	0.05	0.0113838	0.05
chr1	109398078	109398078	6	1	*	179	0.0335196	228	0.0438596	90	0.0222222	99	0.10101	0.0103401	0.0787879
chr1	109398084	109398084	6	1	*	175	0.0285714	226	0.0309735	87	0.0114943	100	0.07	0.00240202	0.0585057
chr1	109398099	109398099	15	1	*	173	0.0462428	224	0.0491071	82	0.0365854	98	0.0612245	0.00286437	0.0246391
chr1	109398113	109398113	14	1	*	168	0.0416667	217	0.0737327	77	0.025974	94	0.0638298	0.0320661	0.0378558
chr1	109656287	109656287	258174	1	*	161	0.00621118	154	0.00649351	71	0	72	0.0277778	0.000282326	0.0277778
chr1	109656296	109656296	9	1	*	174	0.0114943	165	0.00606061	75	0	75	0.0133333	-0.00543365	0.0133333
chr1	109656314	109656314	18	1	*	195	0.0205128	191	0.0209424	80	0.0125	78	0	0.000429588	-0.0125
chr1	109656319	109656319	5	1	*	201	0.0248756	193	0.0310881	81	0.0123457	77	0.025974	0.00621246	0.0136283
chr1	109656338	109656338	19	1	*	203	0.00985222	205	0.0195122	83	0.0120482	80	0.0125	0.00965998	0.000451807
chr1	109656373	109656373	35	1	*	202	0.0346535	209	0.0191388	83	0	84	0.0714286	-0.0155147	0.0714286
chr1	109656420	109656420	47	1	*	134	0.208955	146	0.239726	53	0.339623	64	0.109375	0.0307708	-0.230248
chr1	109656422	109656422	2	1	*	131	0.0839695	141	0.0567376	53	0.0566038	64	0.03125	-0.0272319	-0.0253538
chr1	109687200	109687200	30778	1	*	52	0.634615	34	0.558824	27	0.592593	28	0.607143	-0.0757919	0.0145503
chr1	109687296	109687296	96	1	*	55	1	46	0.956522	26	1	26	1	-0.0434783	0
chr1	109687334	109687334	38	1	*	37	0.756757	33	0.575758	20	0.6	18	0.611111	-0.180999	0.0111111
chr1	109687424	109687424	90	1	*	23	0.913043	38	0.947368	22	0.818182	24	0.916667	0.0343249	0.0984848
chr1	109687451	109687451	27	1	*	15	0.333333	21	0.285714	17	0.411765	18	0.277778	-0.047619	-0.133987
chr1	109687457	109687457	6	1	*	22	0.954545	36	0.972222	22	0.909091	24	1	0.0176768	0.0909091
chr1	109687766	109687766	309	1	*	109	0	131	0.0152672	51	0	60	0	0.0152672	0
chr1	109687773	109687773	7	1	*	116	0	137	0.0291971	57	0.0175439	60	0	0.0291971	-0.0175439
chr1	109687779	109687779	6	1	*	118	0.0169492	140	0.0285714	58	0	62	0	0.0116223	0
chr1	109687792	109687792	13	1	*	131	0.0381679	153	0.0261438	60	0	71	0	-0.0120241	0
chr1	109687807	109687807	15	1	*	138	0.00724638	172	0.0116279	69	0	75	0	0.00438153	0
chr1	109687834	109687834	27	1	*	150	0.02	187	0.0213904	78	0	89	0	0.00139037	0
chr1	109687851	109687851	17	1	*	145	0.0206897	183	0.0218579	79	0	88	0.0113636	0.00116827	0.0113636
chr1	109687858	109687858	7	1	*	142	0.028169	180	0.0277778	79	0	85	0	-0.000391236	0
chr1	109688061	109688061	203	1	*	149	0.0201342	167	0.0359281	65	0.0307692	62	0.016129	0.0157939	-0.0146402
chr1	109688077	109688077	16	1	*	162	0.0246914	178	0.011236	69	0.0144928	65	0.0153846	-0.0134554	0.000891862
chr1	109688083	109688083	6	1	*	169	0.0177515	179	0.0223464	71	0.0422535	69	0	0.00459489	-0.0422535
chr1	109688144	109688144	61	1	*	183	0.0163934	171	0.0116959	74	0.0135135	68	0	-0.00469754	-0.0135135
chr1	109688146	109688146	2	1	*	181	0.038674	170	0.00588235	73	0.0410959	67	0	-0.0327917	-0.0410959
chr1	109688153	109688153	7	1	*	173	0.0289017	168	0.00595238	74	0.0675676	67	0	-0.0229494	-0.0675676
chr1	109688178	109688178	25	1	*	172	0.127907	159	0.125786	78	0.0897436	69	0.202899	-0.00212081	0.113155
chr1	109688234	109688234	56	1	*	138	0.0434783	124	0.0241935	63	0.126984	63	0.047619	-0.0192847	-0.0793651
chr1	109688244	109688244	10	1	*	124	0.0483871	124	0.0483871	60	0.0166667	61	0.0327869	0	0.0161202
[truncated: 58,173 more rows]
